# Supplementary material for: Profiling triple-negative breast cancer-specific super-enhancers identifies high-risk mesenchymal development subtype and BETi-Targetable vulnerabilities
Source: Mol Cancer. 2025 May 13;24:141. doi: 10.1186/s12943-025-02342-6 (PMC12070678; doi:10.1186/s12943-025-02342-6)
Supplement: Supplementary file 2 — Supplementary Material 2 [file 12943_2025_2342_MOESM2_ESM.xlsx]

## Sheet: Supplementary Table 1
	Subtype	GSE_Number	Samples_CellLines	Name	raw	total	total*100/raw	NRF	PBC1	PBC2	NSC	RSC	FRiP	NarrowPeak	SE_Peak
	TNBC	GSE65201	Cell Lines	BT549	40080982	32986733	82.3002	0.875791	0.890214	10.134	1.5031	1.34338	0.13	68599	771
	TNBC	GSE65201	Cell Lines	MB468	46040472	38190608	82.9501	0.913566	0.924938	14.5732	1.26741	1.32377	0.12	72106	785
	Non-TNBC	GSE65201	Cell Lines	T47D	48079645	41662422	86.6529	0.552658	0.502649	1.71335	1.23565	1.63005	0.11	65458	394
	Non-TNBC	GSE65201	Cell Lines	ZR751	64326020	52603593	81.7765	0.861619	0.883438	9.67537	1.33012	1.27014	0.13	90297	790
	TNBC	GSE85158	Cell Lines	MB231_rep2	44573852	36256416	81.3401	0.946879	0.94962	19.7283	1.07694	1.00226	0.07	31189	523
	TNBC	GSE85158	Cell Lines	MB468_rep1	57813898	47520213	82.1951	0.942214	0.950476	22.0703	1.19411	1.03492	0.12	130233	762
	TNBC	GSE85158	Cell Lines	HCC1937_rep1	56456692	47375033	83.9139	0.915995	0.92643	15.3143	1.33506	1.07729	0.13	115541	1078
	TNBC	GSE85158	Cell Lines	MB231_rep1	68441152	58126753	84.9295	0.909146	0.918593	13.5462	1.26157	1.1802	0.12	87840	1259
	Normal	GSE85158	Cell Lines	76NF2V_rep1	68528177	58336607	85.1279	0.922224	0.927086	14.6148	1.24781	1.17951	0.13	111695	1869
	TNBC	GSE85158	Cell Lines	MB436_rep1	85946840	75535703	87.8865	0.808176	0.84651	8.10896	1.47553	1.09753	0.15	90496	1824
	TNBC	GSE85158	Cell Lines	MB436_rep2	45947522	36782663	80.0536	0.938458	0.941682	17.0349	1.09671	0.985519	0.07	22523	454
	Non-TNBC	GSE85158	Cell Lines	AU565_rep1	79524100	65224617	82.0187	0.885846	0.904196	12.0093	1.24783	1.06325	0.13	110626	1150
	Non-TNBC	GSE85158	Cell Lines	AU565_rep2	48048766	39006577	81.1812	0.93529	0.938718	16.3591	1.09061	0.984572	0.08	47208	587
	Non-TNBC	GSE85158	Cell Lines	HCC1954_rep1	54512355	45438147	83.3539	0.907341	0.932328	17.0463	1.25857	1.06594	0.12	122924	609
	Non-TNBC	GSE85158	Cell Lines	MB361_rep1	70932637	58924280	83.0708	0.907992	0.919931	14.1971	1.25735	1.07856	0.12	84855	943
	Normal	GSE85158	Cell Lines	MCF10A_rep1	57024239	48457162	84.9764	0.924826	0.930007	15.2393	1.23284	1.19243	0.12	106108	1236
	Normal	GSE85158	Cell Lines	MCF10A_rep2	45045596	37957814	84.2653	0.919224	0.923223	13.4131	1.23904	1.06211	0.1	54689	493
	Non-TNBC	GSE85158	Cell Lines	MCF7_rep1	67089514	54946539	81.9003	0.854381	0.889563	10.7188	1.34074	1.17989	0.17	87053	500
	Non-TNBC	GSE85158	Cell Lines	SKBR3_rep1	48982088	35093842	71.6463	0.909872	0.921676	14.2984	1.36708	1.0838	0.14	114739	800
	Non-TNBC	GSE85158	Cell Lines	SKBR3_rep2	46701815	37208383	79.6722	0.938095	0.942071	17.5199	1.10421	1.03583	0.08	50592	515
	Non-TNBC	GSE85158	Cell Lines	UACC812_rep1	68870964	58636765	85.14	0.831187	0.865866	8.89883	1.41201	1.06018	0.15	123081	1041
	Non-TNBC	GSE85158	Cell Lines	UACC812_rep2	36158296	29435605	81.4076	0.919042	0.926114	14.2126	1.19897	0.988763	0.1	58121	997
	Non-TNBC	GSE85158	Cell Lines	ZR751_rep1	48462495	42252980	87.187	0.93725	0.941247	17.7707	1.17682	1.08995	0.11	128382	1301
	Non-TNBC	GSE85158	Cell Lines	ZR751_rep2	47280791	37912665	80.1862	0.941991	0.945186	18.1546	1.07352	0.947986	0.09	25664	229
	TNBC	GSE69112	Cell Lines	CAL51	21480226	19481888	90.6968	0.910996	0.913003	11.6048	1.1994	1.18905	0.1	57509	494
	Non-TNBC	GSE69112	Cell Lines	MCF7	36386088	29621177	81.408	0.923345	0.928362	14.318	1.0874	1.12536	0.07	30282	503
	TNBC	GSE69112	Cell Lines	MB231	60307753	54301767	90.0411	0.825001	0.835666	6.38861	1.24987	1.14657	0.12	89496	908
	Non-TNBC	GSE69112	Cell Lines	T47D	40465747	33546946	82.9021	0.856016	0.860876	7.35779	1.23599	1.11194	0.09	61528	545
	Non-TNBC	GSE69112	Cell Lines	ZR751	47358300	38457138	81.2046	0.846967	0.849184	6.62211	1.14286	1.1143	0.07	65404	826
	TNBC	PRJEB33558	Cell Lines	BT20	36068076	27982058	77.5812	0.666192	0.672391	3.04255	1.78937	1.36869	0.18	59043	889
	TNBC	PRJEB33558	Cell Lines	BT549	33416672	24631499	73.7102	0.825956	0.835714	6.40008	1.58889	1.42142	0.15	53129	749
	TNBC	PRJEB33558	Cell Lines	CAL120	34677127	26817043	77.3335	0.652322	0.662127	2.96429	1.90429	1.42617	0.19	53079	576
	Non-TNBC	PRJEB33558	Cell Lines	CAL148	28877956	24576546	85.1049	0.697004	0.712629	3.60427	2.00835	1.53502	0.2	55228	524
	TNBC	PRJEB33558	Cell Lines	CAL51	31760610	26314469	82.8525	0.764872	0.777163	4.69095	1.75085	1.38847	0.17	74455	674
	TNBC	PRJEB33558	Cell Lines	HCC1187	34837859	25751773	73.9189	0.657157	0.679211	3.25271	2.14503	1.33023	0.21	45418	647
	TNBC	PRJEB33558	Cell Lines	HCC1395	31613571	25270875	79.9368	0.780591	0.798113	5.30744	1.77039	1.42584	0.18	64503	816
	Non-TNBC	PRJEB33558	Cell Lines	HCC1419	43554684	36200639	83.1154	0.529947	0.550674	2.16268	2.19051	1.15008	0.2	35285	528
	Non-TNBC	PRJEB33558	Cell Lines	HCC202	45303204	38203646	84.3288	0.708658	0.741286	4.16574	1.73412	1.1714	0.17	45160	579
	TNBC	PRJEB33558	Cell Lines	HCC38	37029510	28818389	77.8255	0.86393	0.8731	8.34593	1.3834	1.45282	0.15	78878	1008
	Normal	PRJEB33558	Cell Lines	HMEC	39803830	33226105	83.4746	0.561995	0.53774	1.97287	1.78043	1.40065	0.19	72858	1121
	TNBC	PRJEB33558	Cell Lines	Hs578T	36099768	28083594	77.7944	0.71248	0.71848	3.57761	1.78885	1.35241	0.19	68566	1071
	Non-TNBC	PRJEB33558	Cell Lines	MCF7	31940071	23655799	74.0631	0.824175	0.850033	7.53741	1.71663	1.33746	0.14	47435	297
	TNBC	PRJEB33558	Cell Lines	MB157	32926126	26029036	79.0528	0.550835	0.515656	1.8235	1.74418	1.54057	0.18	69408	819
	TNBC	PRJEB33558	Cell Lines	MB436	36068983	28725227	79.6397	0.581253	0.581135	2.29057	1.80475	1.41276	0.16	41559	598
	TNBC	PRJEB33558	Cell Lines	MB468	28848351	24461410	84.7931	0.780384	0.789737	4.85055	1.37075	1.95842	0.12	77436	599
	Non-TNBC	PRJEB33558	Cell Lines	MFM223	36131626	30700860	84.9695	0.802674	0.83718	6.87087	1.42175	1.51049	0.15	64543	693
	TNBC	PRJEB33558	Cell Lines	SUM149PT	37070667	30865942	83.2624	0.829763	0.843374	6.86905	1.47462	1.70195	0.15	70131	981
	TNBC	PRJEB33558	Cell Lines	SUM159PT	38932361	32422865	83.28	0.777797	0.794891	5.157	1.63167	1.47971	0.17	84115	898
	TNBC	PRJEB33558	Samples	010BTB	45333752	40097255	88.449	0.892973	0.903886	11.2923	1.34078	1.35213	0.14	105799	1471
	TNBC	PRJEB33558	Samples	021VBT	41367851	34400523	83.1576	0.896576	0.907166	11.6054	1.31825	1.39312	0.13	83747	1029
	TNBC	PRJEB33558	Samples	038BT	39202438	33887728	86.4429	0.942956	0.945676	19.0421	1.14422	1.21113	0.11	92198	1031
	TNBC	PRJEB33558	Samples	051BTB	46231855	39833069	86.1594	0.848824	0.865875	8.20739	1.41848	1.27595	0.15	96617	892
	TNBC	PRJEB33558	Samples	058BT	44431373	37648334	84.7337	0.81986	0.83667	6.62848	1.42558	1.26438	0.15	88785	1208
	TNBC	PRJEB33558	Samples	071BTB	43953255	38848423	88.3858	0.849619	0.863115	7.89808	1.35844	1.22668	0.14	98148	1393
	TNBC	PRJEB33558	Samples	072BT	44821511	38592149	86.1018	0.753413	0.782061	5.08244	1.71001	1.23135	0.18	84966	999
	TNBC	PRJEB33558	Samples	079BTB	47548864	41614221	87.5189	0.755441	0.783239	5.06513	1.58094	1.29943	0.17	105713	1280
	TNBC	PRJEB33558	Samples	080BTB	41060767	34929763	85.0685	0.875709	0.882823	8.92396	1.22458	1.42025	0.12	75423	975
	TNBC	PRJEB33558	Samples	081BT	45746943	39671194	86.7188	0.881464	0.890713	9.75758	1.27449	1.27897	0.13	100328	1339

## Sheet: Supplementary Table 2
	B cell	Stromal cell	T cell	Monocyte	Endothelial cell	Epithelial cell
	MS4A1	BMP4	CD2	CD163	BMX	CD24
	CD79A	BMP5	CD3D	CSF1R	CD93	KRT17
	CD38	WNT2	CD3E	CD68	ECE1	CDH1
	CD19	GDF10	CD247	LYZ	SELE	CLDN1
			CD3G	CD83	PTPRB	EPCAM
			CD28	CD14	PECAM1	KRT14
				FCGR3A	MCAM	KRT7
				CD33	EMCN	MUC1
				ITGAX	CLEC14A	CLDN3
				ITGAM	CDH5	CLDN4
					VWF

## Sheet: Supplementary Table 3
		sgRNA-F	sgRNA-R
	VAX2-SE269-proximal #1	TAACATAATAGAGCATTACT	AGTAATGCTCTATTATGTTA
	VAX2-SE269-proximal #2	ACATAGCAAATACTGAAGTG	CACTTCAGTATTTGCTATGT
	VAX2-SE269-distal #1	GGTGTGTTTCCCATGAGCTC	GAGCTCATGGGAAACACACC
	VAX2-SE269-distal #2	GTGGAAGAGCGTGTATCCCT	AGGGATACACGCTCTTCCAC
		shPrimer-F(5 To 3)	shPrimer-R(5 To 3)
	Human-shVAX2 #1	CCGGagcggacacgtacatccttcaCTCGAGtgaaggatgtacgtgtccgctTTTTT	AATTAAAAAagcggacacgtacatccttcaCTCGAGtgaaggatgtacgtgtccgct
	Human-shVAX2 #2	CCGGcctctgccagctgtctgctttCTCGAGaaagcagacagctggcagaggTTTTT	AATTAAAAAcctctgccagctgtctgctttCTCGAGaaagcagacagctggcagagg
	Mouse-shvax2 #1	CCGGagctgaacctctctgagactcCTCGAGgagtctcagagaggttcagctTTTTT	AATTAAAAAagctgaacctctctgagactcCTCGAGgagtctcagagaggttcagct
	Mouse-shvax2 #2	CCGGagactgaaccaaatgactttgCTCGAGcaaagtcatttggttcagtctTTTTT	AATTAAAAAagactgaaccaaatgactttgCTCGAGcaaagtcatttggttcagtct
		Primer-F(5 To 3)	Primer-R(5 To 3)
	VAX2-SE269-Inner	AGGGGCCCCTCGCCCTTGAC	GTGACGGGGGCTGGGGCGCG
	VAX2-SE269-Outer	ACTGGACACGGAAGAATATCAAGTAATTGA	CTGCACACGCACCAAGGGAGAGCTGGAAGG
		Primer-F(5 To 3)	Primer-R(5 To 3)
	VAX2-SE269-ChIP-qPCR	AATGCGTGGGGTTTCTCCGG	TGCTCTCCCCGCAAGGTCTC
		Primer-F(5 To 3)	Primer-R(5 To 3)
	RAC2	CAACGCCTTTCCCGGAGAG	TCCGTCTGTGGATAGGAGAGC
	RAC3	TCCCCACCGTTTTTGACAACT	GCACGAACATTCTCGAAGGAG
	RHOG	ACTAACGCTTTCCCCAAAGAG	GTGTACGGAGGCGGTCATAC
	MMP9	TGTACCGCTATGGTTACACTCG	GGCAGGGACAGTTGCTTCT
	FN1	CGGTGGCTGTCAGTCAAAG	AAACCTCGGCTTCCTCCATAA
	TGFBI	CACTCTCAAACCTTTACGAGACC	CGTTGCTAGGGGCGAAGATG
	IL6	ACTCACCTCTTCAGAACGAATTG	CCATCTTTGGAAGGTTCAGGTTG

## Sheet: Supplementary Table 4
	TMA_Num_Row_Column	Patients	Age	T	N	Grade	IV	OS	STATUS	STATUS2	VAX2(H-Score)	H_Score	H_Score2
	1-1-7	TNBC_39	40			2	0	82	0	0	230.374	High	244.465
	3-1-7	TNBC_128	50	3	2	2	1	172	0	0	230.827	High	240.753
	3-2-1	TNBC_125	55	2.5	2	3	1	187	0	0	180.577	Low	222.033
	3-2-3	TNBC_124	36	6	0	3	1	80	0	0	170.11	Low	148.451
	3-2-5	TNBC_123	57	1		2	1	270	0	0	170.841	Low	179.585
	3-1-11	TNBC_126	66	3	0	2	1	219	0	0	180.552	Low	149.546
	3-2-11	TNBC_120	23	2	1	2		60	1	1	291.139	High	286.57
	3-2-7	TNBC_122	50	3.5	0			228	0	0	229.112	High	258.766
	3-3-1	TNBC_119	47	0.8	0		0	90	1	1	257.099	High	270.496
	3-2-9	TNBC_121	58	3.5	0	2	0	93	0	0	261.483	High	260.583
	1-1-9	TNBC_38	64	2	0	3	0	132	0	0	242.366	High	259.291
	3-3-3	TNBC_118	46	2.5	5	2	0	212	0	0	263.214	High	273.939
	2-2-1	TNBC_75	49	5	1	3	0	165	0	0	261.183	High	236.731
	2-1-9	TNBC_77	49	5	1	3	0	165	0	0	111.249	Low	135.742
	3-3-5	TNBC_117	36		0	3	0	221	0	0	230.771	Low	208.724
	2-2-3	TNBC_74	42	1.5	0	2	0	213	0	0	167.943	Low	178.636
	2-1-11	TNBC_76	42	1.5	0	2	0	213	0	0	272.324	High	248.683
	1-1-11	TNBC_37	54	3	0	3	0	213	0	0	248.168	High	244.231
	3-3-9	TNBC_115	48	2.5		3	0	208	0	0	209.8	Low	193.527
	3-3-7	TNBC_116	47	2	0	3	0	61	0	0	281.793	High	274.895
	3-3-11	TNBC_114	29			2	1	65	0	0	281.463	High	254.961
	3-4-1	TNBC_113	55	4	0	3	0	197	0	0	119.412	Low	124.222
	3-4-3	TNBC_112	38	2	1	3	1	49	1	1	236.176	Low	221.711
	2-2-7	TNBC_72	61	2.5	0	3	0	198	0	0	205.43	Low	211.769
	2-2-9	TNBC_71	46	3.5	1	2	1	120	0	0	280.636	High	282.739
	3-4-5	TNBC_111	39	1.5	0	3	0	109	0	0	293.877	High	292.054
	2-3-1	TNBC_69	35	3.5	0	3	0	216	0	0	202.149	Low	101.075
	2-3-5	TNBC_67	32	2		3	0	216	0	0	238.5	Low	229.949
	2-3-3	TNBC_68	55	2	1	3	0	224	0	0	268.904	High	281.674
	3-4-7	TNBC_110	50	4	1	3	1	17	1	0	263.55	High	263.031
	3-4-9	TNBC_109	77	2.5	0	3	1	119	0	0	279.377	High	261.775
	3-4-11	TNBC_108	51	3.5	0	3	0	101	0	0	215.029	Low	205.421
	1-2-3	TNBC_35	40	6	9	2	1	25	1	1	262.184	High	263.614
	3-5-1	TNBC_107	50	3	0	2	1	179	0	0	277.365	High	249.537
	3-5-3	TNBC_106	31	2		3	1	27	1	1	220.75	Low	233.338
	2-3-7	TNBC_66	45	4	0	3	1	132	0	0	178.344	Low	188.646
	1-2-5	TNBC_34	67	2.5	1	3	1	200	0	0	251.985	High	248.575
	2-3-9	TNBC_65	61	5	0	3	1	17	0	0	251.836	Low	227.524
	3-5-5	TNBC_105	40	2.5	0	3	1	24	1	1	274.786	High	268.24
	3-5-7	TNBC_104	65	5	11	2	1	65	0	0	254.937	High	251.435
	3-5-9	TNBC_103	46	4	0	2	1	224	0	0	175.176	Low	202.823
	3-5-11	TNBC_102	57		0	DCIS		202	0	0	236.906	Low	219.858
	2-3-11	TNBC_64	30	6	0	2	1	42	0	0	287.906	High	282.094
	2-4-1	TNBC_63	58	2.5	2	3	1	25	1	1	258.17	High	256.901
	1-2-7	TNBC_33	34	4	0	2	0	240	0	0	173.86	Low	154.449
	2-4-3	TNBC_62	67		28	2	0	84	0	0	296.078	High	283.498
	3-6-1	TNBC_101	55	4	9	3	1	17	1	1	220.855	High	252.9
	3-6-3	TNBC_100	47	4	0			222	0	0	261.646	High	272.725
	2-4-5	TNBC_61	40	DCIS MI	0	DCIS		126	0	0	164.362	Low	145.055
	3-6-5	TNBC_99	0	2	30	3	0	23	1	1	253.877	High	244.914
	3-6-7	TNBC_98	47	2.5	0	3	0	161	0	0	226.13	Low	233.734
	3-6-11	TNBC_96	40	1.5	0	2	0	24	1	1	215.933	Low	216.56
	3-6-9	TNBC_97	39	2	0			217	0	0	210.886	Low	221.113
	3-7-1	TNBC_95	47	2.5	0	3	2	223	0	0	216.74	Low	209.001
	3-7-3	TNBC_94	32	3	4	2	0	223	0	0	284.043	High	288.093
	3-7-5	TNBC_93	64	2.5	1	3	1	127	0	0	224.462	Low	219.002
	3-7-7	TNBC_92	46		0	2	1	163	1	1	273.494	High	283.176
	3-7-9	TNBC_91	27	1	21			21	1	1	285.575	High	287.372
	3-8-1	TNBC_89	50	1		2	0	186	0	0	277.654	High	277.477
	3-7-11	TNBC_90	80	6	0	2	0	28	1	1	289.207	High	284.853
	3-8-3	TNBC_88	53	1.6		2	1	17	1	1	191.944	Low	196.451
	3-8-9	TNBC_85	43	2.5	1			188	0	0	184.072	Low	189.504
	3-8-11	TNBC_84	73	3.5	2	2	1	208	0	0	124.174	Low	176.601
	3-8-7	TNBC_86	43	3.5	0	3	0	208	0	0	138.242	Low	161.944
	3-9-1	TNBC_83	56		4	3	1	208	0	0	174.139	Low	177.911
	3-9-3	TNBC_82	37		4	3	0	21	1	1	270.398	High	271.387
	3-8-5	TNBC_87	45	8	22	2	0	12	1	1	276.744	High	276.744
	3-9-5	TNBC_81	48	3	1	2	1	233	0	0	136.711	Low	149.697
	1-2-9	TNBC_32	73	1.5	0	2	0	132	0	0	258.743	High	249.093
	2-4-7	TNBC_60	54	1.6	10	3	0	213	0	0	242.055	High	238.567
	2-4-9	TNBC_59	52		1	3	0	194	0	0	299.667	High	299.469
	2-5-1	TNBC_57	54	2	0	3	1	192	0	0	287.5	Low	143.75
	2-4-11	TNBC_58	46	2	4	3	1	39	1	1	279.738	High	286.613
	2-5-3	TNBC_56	45	4	0	DCIS		6	1	1	293.982	High	294.348
	2-5-7	TNBC_54	49	3	0	2	0	208	0	0	296.623	High	293.373
	2-5-5	TNBC_55	45	3	2	3	1	55	0	0	240.179	High	257.98
	2-5-9	TNBC_53	38	7	0	2	0	158	0	0	273.905	High	273.634
	2-5-11	TNBC_52	39	tis	0	DCIS		198	0	0	265.385	High	264.038
	2-6-1	TNBC_51	55	2	0	3	1	13	1	1	281.375	High	287.232
	2-6-3	TNBC_50	66	1.5	0			48	1	1	263.297	High	276.955
	1-2-11	TNBC_31	38		3	2	1	198	0	0	253.755	Low	230.064
	2-6-5	TNBC_49	34	2.5	0	3	1	135	1	1	291.772	High	259.027
	2-6-7	TNBC_48	67		6	3	0	130	0	0	172.649	Low	144.419
	2-6-11	TNBC_46	49	5.5	0	DCIS		123	0	0	142.731	Low	126.484
	2-7-1	TNBC_45	54	3	0	3	1	212	0	0	174.738	Low	169.935
	2-7-3	TNBC_44	74	2.5	2	3	1	31	1	1	208.311	Low	224.313
	2-6-9	TNBC_47	44	2.5	0	3	0	222	0	0	300	High	291.218
	2-7-5	TNBC_43	44	2	2	3	0	144	0	0	203.696	High	241.651
	2-7-7	TNBC_42	49			2	0	19	1	1	189.314	Low	192.274
	2-7-9	TNBC_41	53	3.5	13	3	0	23	1	1	295.263	High	284.179
	1-3-3	TNBC_29	59	2	0	2	0	48	0	0	244.55	High	253.438
	1-3-1	TNBC_30	49	3.5	7	3	1	7	1	1	290.527	High	292.115
	2-7-11	TNBC_40	47	3.5	0	2	1	241	0	0	154.043	Low	144.081
	1-4-9	TNBC_20	60	3	0	3	1	104	1	1	214.229	Low	222.633
	1-4-11	TNBC_19	44	2	16	3	1	71	0	0	266.712	Low	230.75
	1-5-1	TNBC_18	42	2	0	2	0	144	0	0	129.673	Low	157.414
	1-5-3	TNBC_17	50	3	0	3	0	226	0	0	245.047	Low	233.57
	1-5-5	TNBC_16	46	3	0	2	0	55	0	0	283.398	High	273.898
	1-5-7	TNBC_15	38	3.5	0	2	1	260	0	0	213.887	High	238.144
	1-3-5	TNBC_28	54	4	0	2	0	141	0	0	290.634	High	287.413
	1-3-7	TNBC_27	46	4	2	2	0	235	0	0	263.918	High	269.459
	1-3-9	TNBC_26	43	2.5		2	1	196	1	1	249.229	High	256.095
	3-9-9	TNBC_79	62	3	11	3	0	11	0	0	299.225	High	295.958
	1-5-11	TNBC_13	59	4	5	2	0	125	1	1	250.924	Low	217.813
	1-6-1	TNBC_12	40	3	4	2	0	232	0	0	271.429	High	277.387
	1-6-3	TNBC_11	41	2	6	2	0	260	1	1	234.36	High	246.977
	3-9-11	TNBC_78	52	3	0	3	0	27	0	0	224.76	High	255.239
	1-6-7	TNBC_9	47	3	13	DCIS		143	0	0	203.382	Low	170.983
	1-6-9	TNBC_8	77	3	0	2	1	51	0	0	251.484	High	259.111
	1-6-5	TNBC_10	47	DCIS MI	2	2	1	213	0	0	248.645	High	252.631
	1-6-11	TNBC_7	67			3	1	201	1	0	128.53	Low	134.553
	1-3-11	TNBC_25	47		0	2	0	216	0	0	288.366	High	281.345
	1-7-1	TNBC_6	37		2	DCIS		216	0	0	250	High	271.598
	2-2-5	TNBC_73	44	3	0	3	0	261	0	0	249.219	Low	198.974
	1-7-5	TNBC_4	43	4	14	3	1	264	0	0	242.768	High	246.902
	1-7-7	TNBC_3	46	DCIS MI	0	DCIS		90	1	1	280.195	High	273.143
	1-7-9	TNBC_2	55	2	0	2	1	259	0	0	284.535	High	277.311
	1-7-11	TNBC_1	50	3	0	2	0	16	1	1	284.906	High	255.12
	1-7-3	TNBC_5	45	DCIS MI	0	DCIS		200	0	0	225.834	Low	215.048
	2-2-11	TNBC_70	46	2	0	3	0	148	0	0	178.557	Low	189.119
	1-4-5	TNBC_22									286.914	High	283.664
	1-2-1	TNBC_36									242.726	High	266.921
	3-9-7	TNBC_80									212.827	Low	198.615
	1-4-4	TNBC_23									300	High	300
	3-1-10	TNBC_127									240.918	High	240.918

## Sheet: Supplementary Table 5
	Models				VAX2.Sig				Tumor cell Markers				Model assessment
	Abbreviation	Model names	Model categories		Genes	Frequency			Genes	Frequecy				Precision	Recall	F1-Score	AUC	Precision_SD	Recall_SD	F1-Score_SD	AUC_SD
	Logistic	Logistic Regression	Linear Models		RAC3	6			PSMD4	6			Logistic	0.728056	0.72183	0.720395	0.816762	0.0841479	0.0816907	0.081582	0.0859327
	SGDClassifier	Stochastic Gradient descent Classifier	Stochastic Gradient descent		IMPA2	6			GCNT2	6			SGDClassifier	0.698168	0.695556	0.70084	0.774174	0.0753894	0.0762711	0.0752818	0.058519
	SVC	Support Vector Classification	Support Vector Machines		LHPP	6			HIST1H2BJ	6			SVC	0.684072	0.682092	0.680805	0.77631	0.0494999	0.049079	0.0499683	0.0567532
	NuSVC	Nu-Support Vector Classification	Support Vector Machines		CAP2	6			HIST1H2BD	6			NuSVC	0.476396	0.477516	0.474084	0.445778	0.107058	0.104446	0.103636	0.171267
	KNN	K-Nearest Neighbors Classification	K-Nearest Neighbors		TCEA3	6			HMGB3	6			KNN	0.581423	0.569412	0.549106	0.683196	0.0162871	0.0133102	0.0208182	0.0680625
	RadiusNN	Radius-based Neighbors Classification	K-Nearest Neighbors		SORBS2	5			WDR34	6			RadiusNN	0.2601	0.509935	0.344469	0.5	0.00832947	0.00816549	0.00916862	0
	DecisionTree	Decision Tree Classifier	Decision Trees		KCNN4	5			HSBP1L1	6			DecisionTree	0.641259	0.628889	0.621762	0.645173	0.0268988	0.0279329	0.0312178	0.046882
	GradientBoost	Gradient Boosting Classifier	Gradient Boosting		NIPSNAP1	5			PRKDC	6			GradientBoost	0.693166	0.688627	0.685409	0.735143	0.0169834	0.0203846	0.0243257	0.0809931
	HistGradientBoost	Histogram-Based Boosting Classifier	Gradient Boosting		LTBP3	5			DSP	6			HistGradientBoost	0.716888	0.715033	0.714343	0.821374	0.0283454	0.0268073	0.0270087	0.00971013
	RandomForest	Random Forest Classifier	Random Forests		CRACR2B	5			UQCC2	6			RandomForest	0.693917	0.681699	0.677949	0.772809	0.0742069	0.060633	0.0599149	0.0728034
	ExtraTrees	Extremely Randomized Trees Classifier	Random Forests		BAMBI	5			S100A1	6			ExtraTrees	0.612969	0.608889	0.607694	0.757277	0.108745	0.106156	0.105051	0.0936544
					SAA1	5			MCM7	6
					CD82	5			MBOAT2	6
					GSN	4			NIT1	6
					BFSP1	4			EPHB3	6
					KRCC1	4			EFNA1	6
					PRDX3	4			ILF2	6
					RGS10	4			COA5	6
					PAK6	4			SMC6	6
					EFHD1	4			SPINT2	6
					CNIH2	4			GLO1	6
					BPHL	4			DGAT2	6
					CNFN	4			SLC2A4RG	6
					COMT	4			PGAP2	6
					DBNDD1	4			TIMMDC1	6
					CERS4	4			ARPC1A	6
					MLEC	4			BOLA1	6
									COMTD1	6
									SLC25A10	6
									TMEM38A	6
									VPS72	6
									IARS2	6
									MYH14	6
									SAMD1	6
									FAM189B	6
									CLDN3	6
									DDT	6
									PADI2	6
									CYB561	6
									USP1	6
									PRTFDC1	6
									NDUFS2	6
									MDH2	6
									SPINT1	6
									KCNG1	6
									GPT2	6
									CD9	6
									SFN	6
									HEBP2	6
									TMEM141	6
									SELENBP1	6
									DPY30	6
									F11R	6
									LCN2	6
									FXYD3	6
									ADAM15	6
									ENSA	6
									ECHDC3	6
									BCL11A	6
									SYNM	6
									MRPL21	6
									CKS1B	6
									BPNT1	6
									PRPSAP1	6
									EIF2AK1	6
									UBE2T	6
									CRYAB	6
									OXLD1	6
									RAC3	6
									SYNE4	6
									C1orf35	6
									ABRACL	6
									HDAC2	6
									TSTA3	6
									SDC1	6
									LACTB2	6
									UBE2V2	6
									MAGOHB	6
									CCT3	6
									C6orf52	6
									RHBDL2	6
									CCDC14	6
									UQCC3	6
									RUSC1	6
									MAPK13	6
									FOXC1	6
									TRPS1	6
									SLC52A2	6
									EFNA3	6
									MEA1	6
									ELF3	6
									PDXK	6
									MRPL15	6
									CNIH4	6
									METTL5	6
									TRIM2	6
									TMEM139	6
									TRIM29	6
									MRPS18A	6
									NR2F6	6
									TATDN1	6
									CLDN7	6
									SNRPC	6
									MTCH1	6
									TIPRL	6
									ALG3	6
									MRPS14	6
									PFDN6	6
									TPD52	6
									SEPHS1	6
									C1orf43	6
									OVOL1	6
									MRPS10	6
									FARP1	6
									HDGF	6
									UCHL5	6
									GMPS	6
									NTHL1	6
									SAYSD1	6
									DESI2	6
									S100P	6
									AGPAT2	6
									ATP1A1	6
									DNPH1	6
									YIF1A	6
									DSG2	6
									COL9A3	6
									TAF11	6
									ACTR3B	6
									TULP3	6
									ELF5	6
									YWHAQ	6
									LSR	6
									SRD5A1	6
									TPD52L1	6
									SOX11	6
									TMEM61	6
									STMN1	6
									NUCKS1	6
									SSRP1	6
									TSPAN13	6
									KRT8	6
									EXOSC4	6
									RPL39L	6
									HMGA1	6
									DDAH2	6
									VGLL4	6
									SLC39A4	6
									PFDN2	6
									ERBB3	6
									COPS5	6
									DPM3	6
									AP1M2	6
									EPCAM	6
									HILPDA	6
									HRCT1	6
									GPAA1	6
									MRPS34	6
									MCM4	6
									DHTKD1	6
									SMYD2	6
									PARP1	6
									POLR2H	6
									C21orf58	6
									MARCKSL1	6
									LEMD1	6
									ADGRG1	6
									KNSTRN	6
									PTPRF	6
									TSEN15	6
									MRPL24	6
									EI24	6
									NDUFB9	6
									TDRKH	6
									MAGEF1	6
									THNSL1	6
									PDCD10	6
									LSM2	6
									MTCH2	6
									TAGLN2	6
									MGST1	6
									HORMAD1	6
									ACP6	6
									ANXA4	6
									NET1	6
									VANGL1	6
									AIF1L	6
									GRHL2	6
									CLDN4	6
									ATAD2	6
									PFN2	6
									PROM1	6
									MTA3	6
									MUC16	6
									APH1A	6
									TCEA1	6
									LRRC1	6
									MSRB2	6
									S100A14	6
									DBI	6
									CHI3L1	6
									CMAS	6
									KDELR2	6
									HPN	6
									IMPA2	6
									HAX1	6
									STYXL1	6
									AP1S1	6
									NELFE	6
									PERP	6
									NUPR1	6
									TLDC1	6
									MUC15	6
									ARHGEF9	6
									SPIRE2	6
									EPB41L1	6
									KDF1	6
									ID4	6
									FAM207A	6
									NQO1	6
									STAMBP	6
									IGSF3	6
									TFG	6
									MRPL2	6
									GLRX2	6
									SH2D4A	6
									NDUFB4	6
									ROPN1	6
									PDSS1	6
									MRPL47	6
									PRR15L	6
									NUDT5	6
									SQLE	6
									ST14	6
									GGCT	6
									CAMTA1	6
									SRPK1	6
									NIT2	6
									MFGE8	6
									EIF4EBP1	6
									TALDO1	6
									RBM17	6
									SUV39H2	6
									IFT172	6
									PRDX2	6
									ACBD6	6
									MARVELD3	6
									SF3B6	6
									LHPP	6
									CDH3	6
									DAP3	6
									RNF8	6
									CAP2	6
									CALML5	6
									PLPP2	6
									MLF2	6
									PSMG3	6
									KRT19	6
									PPP1R14B	6
									GABRP	6
									PITX1	6
									MRPL9	6
									OCIAD2	6
									TM7SF3	6
									PSMB4	6
									CALB2	6
									ST20	6
									EN1	6
									IRF6	6
									LAPTM4B	6
									FDPS	6
									PDCD5	6
									SERTAD4	6
									HACD3	6
									SMCO4	6
									POP7	6
									UFC1	6
									SIGMAR1	6
									DUSP23	6
									NSMCE2	6
									NCBP2-AS2	6
									S100A13	6
									RAB13	6
									PRELID3B	6
									UCK2	6
									CSRP2	6
									KNOP1	6
									IRX3	6
									PHGDH	6
									CHMP4C	6
									DDR1	6
									HOOK2	6
									SRD5A3	6
									LAMTOR2	6
									MAL2	6
									MPC2	6
									CCT6A	6
									YIPF3	6
									EMC2	6
									SDHC	6
									JTB	6
									TRIM47	6
									CACYBP	6
									VGLL1	6
									GIPC1	6
									LYPLA1	6
									EFNA4	6
									LAD1	6
									RHOD	6
									SLC9A3R1	6
									FAM136A	6
									POLR2K	6
									KRT18	6
									KRT7	6
									SNRPE	6
									SNRPD1	6
									NFIX	6
									EHMT2	6
									MCUR1	6
									PYCR1	6
									HDHD3	6
									DSC2	6
									MEX3A	6
									RPUSD3	6
									SYNGR1	6
									MTFR1	6
									FAIM	6
									PIGC	6
									ESRP1	6
									CRIPT	6
									NCCRP1	6
									KLHDC3	6
									CCT5	6
									CUTA	6
									ACTL6A	6
									KRTCAP3	6
									POLR2I	6
									RAB2A	6
									CPNE3	6
									MSH2	6
									TCEA3	6
									HIST1H2AE	6
									HIST3H2A	6
									CYHR1	6
									DAG1	6
									ACP1	6
									MRPL14	6
									TMEM14A	6
									TFAP2A	6
									TMEM54	6
									PPP1R35	6
									VPS35	6
									VTCN1	6
									LLGL2	6
									CDC123	6
									SOX4	6
									MDFI	6
									PAFAH1B3	6
									PMVK	6
									STRBP	6
									PBX1	6
									AARD	6
									APP	6
									PCBD1	6
									BLVRB	6
									SMARCA4	6
									PAPSS1	6
									TSTD1	6
									GID8	6
									PSCA	5
									TKT	5
									ZFP64	5
									LYPLAL1	5
									MIS18A	5
									RCOR3	5
									ICK	5
									ZNF32	5
									BRCC3	5
									PPM1J	5
									C6orf226	5
									NME1	5
									RAB40B	5
									PCNA	5
									HRK	5
									PSMG4	5
									SMARCB1	5
									MYO10	5
									CREB3L4	5
									PUSL1	5
									KIF5B	5
									RAD21	5
									HIST1H2BH	5
									C6orf106	5
									DNAH14	5
									RHPN1	5
									CKMT1A	5
									WDR83OS	5
									CNN3	5
									LSM5	5
									VARS	5
									UBL4A	5
									CASP8AP2	5
									RAB3D	5
									KIF21A	5
									EIF2B5	5
									MRPL22	5
									FBXO22	5
									CYB5R2	5
									SORBS2	5
									CCT8	5
									SLPI	5
									GOLPH3L	5
									SEC11A	5
									TTLL4	5
									GORASP2	5
									EPB41L4B	5
									HSD17B7	5
									C19orf53	5
									CLTA	5
									HOOK1	5
									IFI27L1	5
									P4HA2	5
									NUDCD1	5
									CITED4	5
									OTUD7B	5
									SPR	5
									POLR2F	5
									DTYMK	5
									DEK	5
									TXNDC17	5
									VDAC2	5
									OSBPL1A	5
									TECR	5
									RAB25	5
									MRPL55	5
									GALNT3	5
									NR2C2AP	5
									MRPL3	5
									NT5DC2	5
									SHTN1	5
									CTSV	5
									CMTM8	5
									RPGRIP1L	5
									NFE2L3	5
									NAE1	5
									TMEM125	5
									CEP70	5
									VDAC1	5
									HSBP1	5
									CT83	5
									H1F0	5
									TSEN34	5
									EPRS	5
									RBX1	5
									SLC35A2	5
									MDH1	5
									CSPP1	5
									NRBP2	5
									TOMM20	5
									KCNN4	5
									ZFPL1	5
									DNAL4	5
									ATIC	5
									CCT7	5
									NUP85	5
									LAPTM4A	5
									CUL4A	5
									DHCR24	5
									PSMB2	5
									TBX19	5
									SLC44A2	5
									CDC73	5
									GTPBP4	5
									CDC42EP1	5
									TMEM159	5
									ACOT13	5
									SERPINH1	5
									PDHA1	5
									RRBP1	5
									BNIP3	5
									DEDD	5
									NDUFAF6	5
									TXN	5
									PDIA6	5
									BAG6	5
									CKMT1B	5
									NDUFA6	5
									SEZ6L2	5
									RBM8A	5
									ANP32E	5
									VAMP8	5
									OPLAH	5
									CXADR	5
									CKAP2	5
									RALA	5
									LAGE3	5
									PGM1	5
									ASNA1	5
									CENPF	5
									PGLS	5
									ACOT7	5
									PCYOX1	5
									PROSER2	5
									FLNB	5
									SUMO3	5
									MRPS15	5
									HSD17B10	5
									NRTN	5
									PAIP1	5
									HSPB11	5
									NCSTN	5
									LIMCH1	5
									UGT8	5
									F12	5
									PARD3	5
									RCN2	5
									KLF5	5
									SUCO	5
									DKC1	5
									UQCR10	5
									MZT2A	5
									SERPINB5	5
									SYCP2	5
									PDCD6	5
									ZNF695	5
									KIN	5
									CHEK1	5
									RNF115	5
									NDUFA8	5
									PDZK1IP1	5
									DUT	5
									NDUFC2	5
									SLC35A3	5
									DLX5	5
									ACADM	5
									GALE	5
									GAL	5
									STEAP3	5
									EIF3H	5
									BDH1	5
									DCUN1D5	5
									MRPS6	5
									ADI1	5
									CHAMP1	5
									GSTA4	5
									TMEM14B	5
									MYLK	5
									CDKN2D	5
									FBXO45	5
									PCMT1	5
									C7orf50	5
									OAT	5
									KCTD1	5
									TCTEX1D2	5
									TSPO	5
									AAMDC	5
									MCM3	5
									S100A16	5
									LTBR	5
									HIST1H1C	5
									DDX39A	5
									SCRG1	5
									FAM213A	5
									LRRCC1	5
									FZD6	5
									MRPL40	5
									GMNN	5
									MZT1	5
									TPI1	5
									LRRN2	5
									WNT6	5
									SF3B2	5
									HES6	5
									ASPH	5
									SOD1	5
									TMEM14C	5
									PACSIN3	5
									GADD45GIP1	5
									SEC61G	5
									ECI1	5
									ZIC1	5
									KIF22	5
									PPOX	5
									CACNB3	5
									ERGIC2	5
									KRT16	5
									PSPH	5
									MAGED1	5
									ELOVL1	5
									PTK7	5
									DSTN	5
									RFXANK	5
									EZH2	5
									SORD	5
									SRP72	5
									HIST2H2BE	5
									SLC39A7	5
									COA1	5
									KIFAP3	5
									IDH2	5
									NIPSNAP1	5
									TPM1	5
									DERA	5
									SCD	5
									CBX2	5
									CD2AP	5
									BSPRY	5
									ATP6V0B	5
									UBXN2A	5
									ALDH7A1	5
									HDAC1	5
									ATP9A	5
									IRAK1	5
									NDUFAB1	5
									USP39	5
									COX17	5
									FBXO27	5
									LAMTOR5	5
									DNTTIP1	5
									UGP2	5
									PSMD2	5
									PUF60	5
									FADS2	5
									AK2	5
									HACD2	5
									TMEM41A	5
									SPATC1L	5
									MUC5B	5
									ARRDC1	5
									GMCL1	5
									RPP25	5
									DLG1	5
									CARS2	5
									TMPRSS13	5
									ST3GAL4	5
									ACTN4	5
									EMP2	5
									ARV1	5
									ROPN1B	5
									LAMP2	5
									ASS1	5
									LGALS3	5
									LTBP3	5
									DNAJC21	5
									TMEM79	5
									CAPS	5
									H2AFY	5
									DIP2C	5
									MAGOH	5
									USP6NL	5
									IGSF9	5
									MGAT4B	5
									COPE	5
									IL17RC	5
									AP2S1	5
									DNAJC9	5
									CHCHD7	5
									POLR2J	5
									MTIF2	5
									ITGB8	5
									SDHB	5
									COPB2	5
									RBBP7	5
									MESP1	5
									PPP1R1B	5
									GMDS	5
									STK3	5
									BCL7A	5
									TBCB	5
									FAF1	5
									IRX5	5
									NDUFS3	5
									CHI3L2	5
									WDYHV1	5
									DDX49	5
									RHOV	5
									RANBP1	5
									MFSD10	5
									CBR1	5
									TEX30	5
									TMEM97	5
									KDELR3	5
									HIST1H2AC	5
									CYC1	5
									ANKRD16	5
									LRRC42	5
									NAA20	5
									TUBG1	5
									SWI5	5
									PCSK1N	5
									PSMB5	5
									RTKN	5
									NDUFA9	5
									FH	5
									CBX3	5
									PXMP2	5
									SIKE1	5
									MB	5
									PAICS	5
									TSPYL5	5
									PLP2	5
									DCUN1D1	5
									SLC25A4	5
									PXMP4	5
									PPP4C	5
									CDKN2A	5
									KRT15	5
									PEX11B	5
									TRIM27	5
									DAP	5
									H2AFV	5
									PPP1R7	5
									PPP1CA	5
									TMEM123	5
									PHB	5
									APEX2	5
									DCAF6	5
									UBE2L3	5
									RP9	5
									ATP1B1	5
									MRPL16	5
									GLI4	5
									MUC1	5
									CHPT1	5
									C6orf132	5
									MRS2	5
									BOP1	5
									UNG	5
									MTAP	5
									MRPL51	5
									RPA3	5
									SUCLG1	5
									PRDX6	5
									GDI2	5
									BAIAP2L1	5
									LYPLA2	5
									PHYH	5
									PHF6	5
									HMGN1	5
									TCEAL4	5
									METTL18	5
									NDUFB7	5
									IDI1	5
									TRMT112	5
									MED8	5
									ENY2	5
									PSMG1	5
									RSU1	5
									YDJC	5
									NEBL	5
									CMTR2	5
									NDUFB3	5
									LMNA	5
									TMCO1	5
									NDUFC1	5
									BOLA3	5
									TACC2	5
									CASP6	5
									CTXN1	5
									LRFN4	5
									RFC4	5
									C6orf89	5
									PRKCI	5
									MZT2B	5
									CRABP1	5
									DYNLT1	5
									PPM1G	5
									ANAPC11	5
									NME4	5
									THUMPD3	5
									PIP5K1A	5
									MSH6	5
									RRP36	5
									LAMP1	5
									FKBP4	5
									STAP2	5
									ZNF639	5
									BCAP31	5
									ACTR6	5
									GFPT1	5
									POLR2G	5
									ANP32A	5
									FAM162A	5
									GPRC5B	5
									MTDH	5
									CSTF3	5
									CLPSL1	5
									SDHAF4	5
									MRPS21	5
									OXR1	5
									DNASE2	5
									ACAT2	5
									TRAP1	5
									CRACR2B	5
									SLC25A1	5
									MRPL13	5
									PGRMC1	5
									BAMBI	5
									HRASLS	5
									SAC3D1	5
									NDUFS8	5
									IGSF8	5
									RPN2	5
									ANK3	5
									MRPL48	5
									KRAS	5
									GGH	5
									SUGT1	5
									DNMT1	5
									TMEM147	5
									OAZ3	5
									LSM4	5
									NDUFS6	5
									COX7A2L	5
									DDA1	5
									SNRPD3	5
									DCAF13	5
									C8orf59	5
									DYNLRB1	5
									ATP6V1E2	5
									SLC29A1	5
									BANF1	5
									LONP2	5
									DAXX	5
									IDH1	5
									POGK	5
									FARSA	5
									SORT1	5
									HTATIP2	5
									EFNA5	5
									PTMS	5
									PAK1IP1	5
									CKS2	5
									TFDP1	5
									PLEKHB1	5
									COX5A	5
									NANOS1	5
									MDK	5
									FZD7	5
									PCCB	5
									P4HB	5
									CSNK2B	5
									PMM1	5
									HTATSF1	5
									SSR3	5
									RPN1	5
									EBP	5
									SMC4	5
									METTL13	5
									HOMER3	5
									FAM114A1	5
									ARL1	5
									KLC3	5
									PRDX4	5
									PRPF18	5
									FAM208B	5
									RUVBL1	5
									MLF1	5
									GNG5	5
									PCID2	5
									FLOT1	5
									PPP1R14C	5
									PSMA5	5
									SUMO1	5
									PPIC	5
									AURKA	5
									C5orf46	5
									MRPL34	5
									HMMR	5
									PAQR4	5
									CSTB	5
									CCDC51	5
									POLD2	5
									MAPK15	5
									TAX1BP1	5
									DMKN	5
									CTHRC1	5
									AGT	5
									TOB1	5
									PBK	5
									MRPS5	5
									PRSS8	5
									C5orf38	5
									COX8A	5
									PHF5A	5
									PIN4	5
									MAD2L1	5
									POLR3G	5
									TMEM106C	5
									CDC20	5
									SMC1B	5
									KRT6B	5
									PEX2	5
									KLRG2	5
									PTTG1IP	5
									ORM2	5
									KCNK5	5
									PLCH1	5
									GTF3A	5
									ECT2	5
									TFDP2	5
									CCNB2	5
									CHODL	5
									YIPF2	5
									BTC	5
									SF3B4	5
									DNAJC19	5
									RPS19BP1	5
									NUF2	5
									PRDX5	5
									MTBP	5
									MGST3	5
									COX20	5
									PON2	5
									KXD1	5
									ARPC5L	5
									CBX1	5
									ISG20L2	5
									KIF4A	5
									TMED3	5
									TACSTD2	5
									ALKBH7	5
									RALBP1	5
									SAA1	5
									JUP	5
									EBAG9	5
									GSK3B	5
									KLK6	5
									SLC35B2	5
									FBXW9	5
									RNASEH1	5
									TINCR	5
									CCHCR1	5
									S100A10	5
									PRCC	5
									COX6B1	5
									SLC39A1	5
									ABCF1	5
									SOX9	5
									LYPD3	5
									CDC5L	5
									SMIM7	5
									EDN2	5
									CDKN3	5
									S100A2	5
									NUDT14	5
									NARF	5
									GRTP1	5
									MRPL19	5
									KRT17	5
									HIBADH	5
									RDH10	5
									NDUFA4	5
									DCTPP1	5
									CALU	5
									ALG1L	5
									CARD19	5
									TTC3	5
									PRRT3-AS1	5
									CEBPG	5
									MALSU1	5
									TIMM10	5
									AKAP1	5
									HDDC2	5
									TROVE2	5
									PTS	5
									LINC00467	5
									COX6C	5
									FAM210B	5
									LINC01436	5
									REXO2	5
									TFAP2C	5
									CRIP2	5
									HPDL	5
									PIN1	5
									SIVA1	5
									CTNNBIP1	5
									NDRG4	5
									CCZ1	5
									ONECUT2	5
									TBC1D7	5
									FXR1	5
									GTSE1	5
									TUBB	5
									LIN9	5
									MRPS18B	5
									SNRPG	5
									ART3	5
									PRR11	5
									EPS8L2	5
									CDCA8	5
									UPF3A	5
									PCDHB9	5
									TMEM52	5
									FAHD2A	5
									TTK	5
									TXNL4A	5
									TMED4	5
									DLGAP5	5
									MPZL2	5
									THEM6	5
									SCAMP3	5
									GPR37	5
									CHTOP	5
									STX10	5
									SFT2D2	5
									MCM10	5
									ZNF726	5
									UQCRHL	5
									AMOT	5
									TPR	5
									NBPF14	5
									KIF2C	5
									PTK2	5
									SDHAF1	5
									NUPR2	5
									ARL9	5
									DIAPH3	5
									CCNF	5
									DEPDC1	5
									PLK1	5
									SMOC1	5
									MRPL37	5
									CCDC167	5
									CERS2	5
									SEPT3	5
									CORO2A	5
									SLC25A37	5
									KRT14	5
									RALY	5
									C5orf66-AS1	5
									ZNF33A	5
									BUB1B	5
									SMS	5
									TOR1AIP2	5
									ACBD3	5
									CNGA1	5
									LINC01301	5
									FLAD1	5
									PDLIM1	5
									DUOXA1	5
									MFSD3	5
									CHCHD2	5
									PHB2	5
									TBL1XR1	5
									LARP6	5
									MANEAL	5
									SH3BGR	5
									RBP7	5
									UPF2	5
									CARHSP1	5
									HIST1H1A	5
									MRPL4	5
									CAPN1	5
									SBSN	5
									MACROD1	5
									SFRP1	5
									PDZD2	5
									MAF1	5
									NUSAP1	5
									GCSH	5
									SYNGR2	5
									IL34	5
									SMIM22	5
									PMF1	5
									ZHX1-C8orf76	5
									MELK	5
									COPA	5
									SH3YL1	5
									THOC7	5
									RAD51AP1	5
									MAZ	5
									PEX13	5
									GRB14	5
									CRB3	5
									FNBP1L	5
									PTRHD1	5
									A2ML1	5
									SEC63	5
									UQCRH	5
									XYLB	5
									COMMD2	5
									MRPL36	5
									ASPM	5
									TDRD5	5
									DYNC1LI2	5
									SNRNP25	5
									PIGF	5
									SYDE2	5
									ENAH	5
									TOMM22	5
									MND1	5
									WDR45B	5
									KCNQ4	5
									PLEKHG4B	5
									UBE2Q1	5
									CABLES2	5
									PAQR5	5
									SUDS3	5
									TIMM17B	5
									FAAP20	5
									SMARCC1	5
									UBE2E3	5
									FAM178B	5
									C10orf90	5
									BTF3L4	5
									AURKAIP1	5
									MRGBP	5
									FAM104B	5
									EBPL	5
									MRPL12	5
									RAB4A	5
									CDK16	5
									CBR3	5
									CLMN	5
									AHCY	5
									MPLKIP	5
									CIART	5
									CHD7	5
									SNAPIN	5
									RNF5	5
									SASS6	5
									RAD23A	5
									ZCRB1	5
									RPL7L1	5
									ADIPOR1	5
									ABHD11	5
									RCOR2	5
									STOML2	5
									TPGS2	5
									SMAP1	5
									GOLGA4	5
									PTPRU	5
									SVIL	5
									B4GALT3	5
									NMRAL1	5
									GLYATL2	5
									BACE2	5
									GPATCH4	5
									ZNF738	5
									HES4	5
									POLR3K	5
									LYPD5	5
									MIA	5
									LMO4	5
									POU2F3	5
									C15orf61	5
									KRT23	5
									DHCR7	5
									SERINC2	5
									ORC6	5
									DGUOK	5
									SYAP1	5
									C12orf49	5
									TPX2	5
									GSDMC	5
									MAP3K13	5
									EGLN3	5
									TMEM56	5
									USP46	5
									DSG3	5
									ZNF750	5
									CD82	5
									MMP15	5
									SSX2IP	5
									MORN2	5
									ARMC10	5
									KATNAL2	5
									HIST1H2BK	5
									NELFCD	5
									IL17RE	5
									C6orf136	5
									SHARPIN	5
									MIF	5
									WAC-AS1	5
									C8orf33	5
									MRPS17	5
									TMEM183A	5
									KLK10	5
									RPP40	5
									PEBP1	5
									MMP7	5
									KCNK1	5
									MPST	5
									METTL9	5
									BCL7C	5
									CENPQ	5
									RPL26L1	5
									SLC50A1	5
									HSF1	5
									RPP38	5
									TM4SF1	5
									FBXO2	5
									BIRC5	5
									CLCN2	5
									MRPL11	5
									ACTL8	5
									BABAM1	5
									S100A11	5
									CD24	5
									NOL3	4
									SWSAP1	4
									SPC25	4
									ZDHHC9	4
									TMEM69	4
									SPIRE1	4
									ANLN	4
									FNTA	4
									USP27X	4
									CLSPN	4
									PFDN4	4
									SCMH1	4
									DAD1	4
									NEBL-AS1	4
									GNG4	4
									GATAD2B	4
									MRPL57	4
									FOXK2	4
									ACVR2B	4
									FLVCR1	4
									DHDH	4
									ST8SIA1	4
									NOL10	4
									BTBD6	4
									KAZN	4
									TIMM8A	4
									TMEM200C	4
									KLK7	4
									TSPAN2	4
									C11orf52	4
									BRPF3	4
									WRNIP1	4
									ILVBL	4
									NEK2	4
									PRKAR2B	4
									APLP2	4
									UQCRFS1	4
									ASF1B	4
									UPF3B	4
									LINC01354	4
									CUL5	4
									BRK1	4
									ERGIC3	4
									SNUPN	4
									SHC4	4
									LMO7-AS1	4
									RAB8A	4
									FAM192A	4
									KIF18A	4
									CCDC186	4
									RAD54B	4
									MAGIX	4
									WDR66	4
									MYC	4
									MVD	4
									TMEM161A	4
									BET1	4
									FBXL6	4
									ARCN1	4
									ITPKC	4
									AP2M1	4
									LGALS1	4
									RAB11A	4
									EFHC2	4
									MSMB	4
									NME3	4
									STIL	4
									UBAP2	4
									CISD1	4
									ADHFE1	4
									MRPS35	4
									CENPE	4
									CDK19	4
									AFG3L2	4
									TXNL1	4
									CDCA2	4
									ARL3	4
									FOXI1	4
									SAP30	4
									PRADC1	4
									C1orf50	4
									PSMA4	4
									PIH1D1	4
									GINS1	4
									PLCB4	4
									PNPLA4	4
									ZFYVE9	4
									HSD17B12	4
									ADK	4
									YBX1	4
									RAB1A	4
									TMEM206	4
									NASP	4
									FAM120AOS	4
									SNAP29	4
									KIF23	4
									TMEM63B	4
									NDUFB1	4
									CDC6	4
									NFKBIL1	4
									DPCD	4
									TXNDC12	4
									STRN	4
									DAAM1	4
									TMED2	4
									DBP	4
									SLC2A1	4
									FAM3A	4
									ZYG11A	4
									GPT	4
									EPN2	4
									GSN	4
									VMA21	4
									WNT7B	4
									ATOX1	4
									IMPACT	4
									ECHDC2	4
									PSMB6	4
									PSAT1	4
									RGL2	4
									ACAA2	4
									CRCP	4
									PAX6	4
									RHOC	4
									CDC42BPA	4
									FZD3	4
									SURF2	4
									DYNC2LI1	4
									PHLDA2	4
									PTBP3	4
									HCN3	4
									IRX2	4
									POLH	4
									RUVBL2	4
									SNU13	4
									DHPS	4
									NOP10	4
									FAM19A3	4
									TBC1D8B	4
									MFN1	4
									AGTRAP	4
									EXOSC5	4
									CEP57	4
									KLHDC9	4
									PRPS2	4
									DRG1	4
									DTL	4
									MCF2L	4
									GRHL1	4
									CLCN4	4
									NIP7	4
									WNK2	4
									AHNAK2	4
									NENF	4
									LAMTOR4	4
									EHF	4
									SLC1A5	4
									BSG	4
									ANKRD26	4
									CAMK2G	4
									TMPRSS2	4
									SLC25A23	4
									ACTA1	4
									AIMP2	4
									GINS4	4
									FOLR1	4
									TNFRSF12A	4
									SEC13	4
									HLTF	4
									SHCBP1	4
									ACAD9	4
									MPHOSPH6	4
									ZNF706	4
									BFSP1	4
									RHEB	4
									ING4	4
									URI1	4
									ATP13A5	4
									HMGN5	4
									PSMA7	4
									HJURP	4
									RMND5A	4
									NPW	4
									NDUFS5	4
									PRSS3	4
									TMEM63A	4
									GFOD1	4
									LINC01315	4
									WDR24	4
									CIB2	4
									CSE1L	4
									UHRF1	4
									MOCOS	4
									SLC25A13	4
									BCL2L12	4
									HSD11B1L	4
									ANKIB1	4
									GAS2L1	4
									C16orf91	4
									RRP1	4
									LPAR3	4
									PPIH	4
									CLPTM1L	4
									ZFR	4
									GSTO2	4
									COQ9	4
									FGF13	4
									OTX1	4
									FAM83H	4
									SMIM19	4
									RARS2	4
									ABHD12	4
									PEPD	4
									UBQLN4	4
									CCNE2	4
									PGBD5	4
									CFAP20	4
									RMI1	4
									TMSB15A	4
									DTD1	4
									ENHO	4
									SKA1	4
									STXBP2	4
									XRCC6	4
									ETHE1	4
									TLE1	4
									KLHL7	4
									PPP1R16A	4
									FANCE	4
									SCRIB	4
									SDR16C5	4
									FAM72D	4
									MSLN	4
									MAP7	4
									CBX5	4
									DHX9	4
									TMEM182	4
									SLC6A14	4
									LINC00511	4
									CKB	4
									CP	4
									PSMG2	4
									KRT81	4
									CHCHD10	4
									HCG18	4
									DTNB	4
									EMC8	4
									PART1	4
									NMD3	4
									KIF18B	4
									GOLGA2	4
									VEGFA	4
									TMCC2	4
									AQP5	4
									CLIC4	4
									CRNDE	4
									ANP32B	4
									ROCK2	4
									KRCC1	4
									STAU2	4
									SERTAD4-AS1	4
									DSC3	4
									FAM171A1	4
									TM4SF1-AS1	4
									BRI3	4
									PCAT6	4
									FOXP4-AS1	4
									EXOSC3	4
									GAR1	4
									PAXIP1-AS1	4
									ALDH6A1	4
									SEC61B	4
									PLLP	4
									ZNF599	4
									KLHDC2	4
									SCARB1	4
									BUB1	4
									ATP2C2	4
									LIPH	4
									HPRT1	4
									SMAGP	4
									LINC00665	4
									PDLIM5	4
									HACD1	4
									UBQLN1	4
									EMG1	4
									AUNIP	4
									RASEF	4
									DNAJA2	4
									ST8SIA6-AS1	4
									ATN1	4
									LCMT1	4
									FBL	4
									RBP1	4
									FAM217B	4
									LARS	4
									FAM200B	4
									E2F8	4
									RASGEF1C	4
									NT5DC3	4
									PET100	4
									MCMDC2	4
									RAB27B	4
									PRDX3	4
									ZNF670	4
									LINC00885	4
									CCNA2	4
									AKR1B15	4
									PRPF38A	4
									CRLF1	4
									ZNF98	4
									SMIM5	4
									RNPEP	4
									GADD45A	4
									COQ4	4
									KAZALD1	4
									CD151	4
									H2AFJ	4
									ITGB3BP	4
									MIPOL1	4
									FAAP24	4
									DBN1	4
									MAP7D2	4
									VRK2	4
									MINOS1	4
									PDIA5	4
									WNK3	4
									FAM98A	4
									CAPRIN1	4
									YAP1	4
									ZCCHC17	4
									CCDC77	4
									PSMC3	4
									DCAF10	4
									NDRG2	4
									ST6GALNAC5	4
									CDC34	4
									RNF220	4
									CRABP2	4
									CDC45	4
									PRELID3A	4
									SPCS2	4
									DVL3	4
									LINC00393	4
									RAB23	4
									KIF14	4
									PPP1CB	4
									APCDD1L	4
									NMB	4
									UMODL1	4
									CDC25C	4
									STT3A	4
									LNX1	4
									ITPR3	4
									VDAC3	4
									FAM111B	4
									ASF1A	4
									FOXD3-AS1	4
									ASAP2	4
									MESP2	4
									FERMT1	4
									TMEM105	4
									MNX1-AS1	4
									SIRT7	4
									DDX11	4
									JPH1	4
									PSMA2	4
									MTPAP	4
									SLC15A1	4
									ACAA1	4
									LINC00960	4
									NMT2	4
									LMO7	4
									KIF20A	4
									PRSS16	4
									USP49	4
									NT5DC4	4
									AGBL5	4
									LDOC1	4
									NPR3	4
									NINJ1	4
									BORCS8	4
									GJB3	4
									ESRRG	4
									ASPHD1	4
									PEG10	4
									IL12RB2	4
									MTHFD2	4
									ZNF454	4
									RASD2	4
									SSB	4
									PUM3	4
									HMGN2	4
									COMMD4	4
									PYGB	4
									MCCC1	4
									NOXO1	4
									RORC	4
									SPATS2	4
									FRGCA	4
									2025-03-05	4
									RGS10	4
									FOXRED1	4
									C12orf73	4
									MANSC1	4
									TRPV6	4
									PPDPF	4
									KCTD9	4
									IMMP1L	4
									NAT14	4
									PPP2R3A	4
									FGGY	4
									PDIA3	4
									NVL	4
									ABCA3	4
									MTMR12	4
									PLEKHA6	4
									MRPS9	4
									PPIL1	4
									MMEL1	4
									NSUN2	4
									HAUS1	4
									DOCK7	4
									C2orf70	4
									FANCI	4
									BYSL	4
									CDT1	4
									PAK6	4
									XAGE2	4
									CSNK2A2	4
									ZNF248	4
									FOXP4	4
									TRIM24	4
									DEPTOR	4
									SPEG	4
									PRR36	4
									TFF2	4
									COX5B	4
									TROAP	4
									ADGRG6	4
									LGALS7B	4
									GTF3C5	4
									ZDHHC13	4
									FBXL16	4
									MMS22L	4
									PKM	4
									EFHD1	4
									GUK1	4
									PKP1	4
									TMEM241	4
									NDUFA13	4
									PPFIBP2	4
									CYP39A1	4
									CELF4	4
									TXNRD3	4
									CBX8	4
									NXPH4	4
									SSBP1	4
									SSBP3	4
									ETNK2	4
									STK26	4
									FAM120C	4
									SSR2	4
									ARHGAP39	4
									PPIB	4
									CD163L1	4
									CABLES1	4
									PRC1	4
									PHKG1	4
									GNPNAT1	4
									TK1	4
									SUMO2	4
									PIGZ	4
									PTCHD1	4
									SLIRP	4
									SLC35E1	4
									EVPL	4
									MARC1	4
									HOXA4	4
									GSTZ1	4
									KRT5	4
									KCTD3	4
									HDAC11	4
									HMGCS1	4
									CDCA4	4
									SLBP	4
									MYO5B	4
									NCAPD2	4
									MBOAT7	4
									DEGS2	4
									PPAT	4
									HOXA3	4
									IGFBP5	4
									ROMO1	4
									ZNF93	4
									NSDHL	4
									LYSMD1	4
									CNIH2	4
									TMPRSS3	4
									NIPAL2	4
									TMEM45A	4
									AURKB	4
									HLCS	4
									CTPS2	4
									MRPL39	4
									H2AFZ	4
									PCDHB2	4
									CDC42BPG	4
									ANXA3	4
									NUP37	4
									MSMO1	4
									CXorf56	4
									HIST1H2BG	4
									ALG14	4
									MORC2	4
									LRRC45	4
									TMPO	4
									USP7	4
									SNAPC3	4
									ZWILCH	4
									MFSD6	4
									GPR89A	4
									MECR	4
									CEACAM1	4
									SLC25A5	4
									PPL	4
									DTX2	4
									NDUFA11	4
									MCM2	4
									DLG3	4
									SF3A3	4
									C1orf210	4
									MCEE	4
									FABP5	4
									EMC9	4
									STK38	4
									PPP1R13L	4
									RANGAP1	4
									HOXC11	4
									LY6D	4
									CDCP1	4
									CHML	4
									PRPF3	4
									GTPBP3	4
									CD59	4
									WEE1	4
									TFCP2L1	4
									AACS	4
									VRK1	4
									NIPSNAP3A	4
									JRKL	4
									PDE9A	4
									CDK18	4
									ING1	4
									AVPI1	4
									DHX32	4
									TSPAN9	4
									MRI1	4
									SLC2A11	4
									TMEM258	4
									INTS8	4
									WRAP73	4
									THBS3	4
									C1orf115	4
									NPM2	4
									GPR161	4
									NCKAP5	4
									CKAP5	4
									RFC3	4
									ARF1	4
									BCL9	4
									DSN1	4
									SRSF12	4
									PPFIBP1	4
									TRAF3IP1	4
									VAV3	4
									CD58	4
									DHFR	4
									MYBL2	4
									AZGP1	4
									CCDC34	4
									NDUFB11	4
									SAMD12	4
									CTDSPL	4
									BMP7	4
									DNAH11	4
									TMEM191B	4
									UQCR11	4
									LDHB	4
									HOXA7	4
									RP1-34B20.21	4
									BARD1	4
									SERBP1	4
									LY6E	4
									BIK	4
									CAMSAP3	4
									OVOL2	4
									PRKAB2	4
									SMC2	4
									FEN1	4
									FBLIM1	4
									PTTG1	4
									SAPCD2	4
									RTN4R	4
									CHRM1	4
									KLK5	4
									ADPRHL2	4
									NDUFA1	4
									WWC1	4
									SEPT10	4
									MORC4	4
									PEX1	4
									RRAS	4
									TCFL5	4
									ADAL	4
									ME1	4
									PARP2	4
									NOA1	4
									RANBP17	4
									BCKDHB	4
									TGDS	4
									CENPA	4
									BNIPL	4
									FGFR2	4
									ZNF626	4
									SNRPD2	4
									KIAA1841	4
									PIGU	4
									NLRP2	4
									C2orf76	4
									THOC3	4
									C9orf85	4
									SMPDL3B	4
									CDC25B	4
									TST	4
									OXCT1	4
									PPARA	4
									NGEF	4
									FUT2	4
									ALDH9A1	4
									PGK1	4
									PMS1	4
									PSMB1	4
									RIOK3	4
									CENPU	4
									ING2	4
									ANKS1A	4
									ASRGL1	4
									MALL	4
									ZBTB41	4
									TTC22	4
									CARD14	4
									FAM89B	4
									NAALADL2	4
									COBL	4
									FAHD2B	4
									KIT	4
									WDR3	4
									YAE1D1	4
									DHX16	4
									SOX8	4
									CLUAP1	4
									PALMD	4
									ENTPD2	4
									FANCL	4
									DSCC1	4
									ACYP1	4
									SIX2	4
									COX7B	4
									DYNLL1	4
									PFKP	4
									PSMD8	4
									RARRES1	4
									BHLHE40	4
									GOT1	4
									LARP1B	4
									POLD3	4
									COX6A1	4
									PTGR1	4
									HSPB2	4
									RDH13	4
									GLCE	4
									HAGHL	4
									EGFR	4
									QSER1	4
									CDS1	4
									HIST1H4H	4
									CENPN	4
									DCBLD2	4
									ARFGEF2	4
									MAGI3	4
									PTGES3	4
									PMM2	4
									SLC25A29	4
									THEM4	4
									PRRG1	4
									GCDH	4
									PITRM1	4
									OPHN1	4
									PXDNL	4
									TGS1	4
									RAD18	4
									LONP1	4
									GTF2E2	4
									RNF32	4
									MED20	4
									TBC1D22B	4
									FANCB	4
									BPHL	4
									CBWD5	4
									NQO2	4
									ZNF138	4
									HNRNPA3	4
									RNFT2	4
									PTGFRN	4
									CYP2J2	4
									CCDC112	4
									MAST1	4
									NCOA7	4
									TMCO4	4
									C1orf116	4
									CEP55	4
									TRIM11	4
									KPNA2	4
									VANGL2	4
									EPPK1	4
									RAD9A	4
									PKP2	4
									ARHGAP12	4
									DECR2	4
									PEF1	4
									RMI2	4
									ARHGEF16	4
									ARHGEF12	4
									CHAF1B	4
									GYLTL1B	4
									RIPPLY3	4
									WFDC2	4
									CDCA3	4
									ATP5S	4
									DHRS1	4
									EXPH5	4
									ORC4	4
									B3GNT3	4
									USP54	4
									LRP11	4
									SOX6	4
									CAMSAP2	4
									XPO5	4
									KIFC1	4
									MIB1	4
									HADH	4
									PDCD11	4
									FBXO16	4
									CDCA7	4
									PPP1R9A	4
									CDK8	4
									KIFC2	4
									SNX3	4
									AIFM1	4
									NOXA1	4
									TACO1	4
									TRIP13	4
									SPTBN2	4
									POC1A	4
									SNRPF	4
									CCDC137	4
									GKAP1	4
									LRP6	4
									SRP9	4
									C2orf82	4
									VPS26A	4
									DHRS4L2	4
									SPC24	4
									PRRG4	4
									WNT9A	4
									MAP2K7	4
									CDC16	4
									YBX2	4
									ZMAT5	4
									MTX2	4
									CCT4	4
									NEDD8	4
									SERP1	4
									NANS	4
									MTSS1L	4
									SLC29A2	4
									GUSB	4
									CYP27A1	4
									TONSL	4
									TTC9C	4
									ABLIM1	4
									PANK1	4
									GCFC2	4
									GARS	4
									OIP5	4
									FAM83D	4
									NUMBL	4
[truncated: 682 more rows]

## Sheet: Supplementary Table 6
	Row.names	Mean	Rank	HiC-gene1	HiC-gene2	HiC-gene3	HiC-gene4	HiC-gene5	V4	Closest-gene	Sperman	ROSE_REGION_ID	ROSE_CHROM	ROSE_START	ROSE_STOP	ROSE_NUM_LOCI	ROSE_CONSTITUENT_SIZE	ROSE_OVERLAP_GENES	ROSE_PROXIMAL_GENES	ROSE_CLOSEST_GENE
	Consensus_SE_362	45191	1						362	KDR		362	chr4	56035404	56052074	4	16670		KDR	KDR
	Consensus_SE_488	45483.1	2	NRG1					488			488	chr8	32160407	32206450	3	46043	NRG1		NRG1
	Consensus_SE_442	47306.4	3						442	FNDC1		442	chr6	159590458	159634911	3	44453	FNDC1		FNDC1
	Consensus_SE_251	48935.2	4						251	TMEM190		251	chr19	55878992	55889598	3	10606	IL11,TMEM190	RPL28,SUV420H2,COX6B2,TMEM150B,LOC388564,FAM71E2,UBE2S	IL11
	Consensus_SE_171	49225.6	5						171	IRX6		171	chr16	55357057	55380188	3	23131	IRX6		IRX6
	Consensus_SE_300	51066.2	6	SIRPB1					300			300	chr20	1540240	1561029	5	20789	SIRPB1	SIRPD	SIRPD
	Consensus_SE_172	51170.8	7						172	SLC6A2		172	chr16	55692784	55712715	3	19931	SLC6A2	CES1P2	SLC6A2
	Consensus_SE_327	52707.2	8						327	ATP2B2		327	chr3	10588694	10625953	3	37259		ATP2B2	ATP2B2
	Consensus_SE_66	53072.1	9	ARHGAP12					66			66	chr10	31984864	32014504	3	29640			ARHGAP12
	Consensus_SE_104	55332.4	10						104		VWA1	104	chr11	111779174	111785839	4	6665	HSPB2,CRYAB	C11orf52,ALG9,DIXDC1,FDXACB1,C11orf1	CRYAB
	Consensus_SE_354	57611.5	11						354	TM4SF19-DYNLT2B		354	chr3	196050155	196071752	3	21597	TM4SF19	PCYT1A,TCTEX1D2	TM4SF19
	Consensus_SE_273	58299.2	12						273	LSP1P4		273	chr2	91843248	91848557	3	5309	LOC654342		LOC654342
	Consensus_SE_218	60569.1	13						218	ACAA2		218	chr18	47219403	47259673	3	40270			ACAA2
	Consensus_SE_361	60885.6	14						361	PDGFRA		361	chr4	55083428	55100636	3	17208	PDGFRA		PDGFRA
	Consensus_SE_510	62063.9	15	KHDRBS3					510			510	chr8	136220405	136249810	4	29405	LOC286094		LOC286094
	Consensus_SE_480	63472.9	16						480	SHH		480	chr7	155738366	155758061	3	19695			SHH
	Consensus_SE_376	64146.1	17						376	TRIO		376	chr5	14094812	14119182	4	24370		TRIO	TRIO
	Consensus_SE_389	65140.3	18						389	EDIL3		389	chr5	83657884	83690322	3	32438	EDIL3		EDIL3
	Consensus_SE_359	65209.4	19						359	PCDH7		359	chr4	30708565	30726249	3	17684	PCDH7		PCDH7
	Consensus_SE_36	65370.8	20						36	LINC01349		36	chr1	101050846	101109205	3	58359		GPR88	GPR88
	Consensus_SE_506	65949	21						506	ENPP2		506	chr8	120565615	120601244	3	35629	ENPP2		ENPP2
	Consensus_SE_363	66053.1	22	MTHFD2L					363			363	chr4	74727771	74789208	3	61437	CXCL1	CXCL6,PF4V1	CXCL1
	Consensus_SE_343	66317.6	23						343	POPDC2		343	chr3	119344882	119384499	3	39617	PLA1A,POPDC2	C3orf15,ADPRH,COX17	POPDC2
	Consensus_SE_164	66432.9	24						164	KATNIP		164	chr16	27759082	27794578	3	35496	KIAA0556		GSG1L
	Consensus_SE_30	67873.1	25	LEPR					30			30	chr1	65363250	65405242	3	41992	JAK1		JAK1
	Consensus_SE_210	68301.5	26						210	METTL4		210	chr18	2512338	2547366	5	35028	METTL4	NDC80	METTL4
	Consensus_SE_174	68576.1	27						174	CDH11		174	chr16	65149869	65160164	4	10295	CDH11		CDH11
	Consensus_SE_84	68768.9	28	METTL15					84			84	chr11	27903140	27960534	3	57394			MIR610
	Consensus_SE_436	69168.1	29						436	SIM1		436	chr6	100897349	100927287	3	29938	SIM1		SIM1
	Consensus_SE_504	69930.2	30						504	LINC00536		504	chr8	117233352	117259327	4	25975			EIF3H
	Consensus_SE_330	70076.5	31						330	ABHD5		330	chr3	43768607	43815613	4	47006		ABHD5	ABHD5
	Consensus_SE_494	70614.4	32						494	SNAI2		494	chr8	49803014	49838322	3	35308	SNAI2		SNAI2
	Consensus_SE_254	70815.9	33						254	SOX11		254	chr2	5829861	5847766	4	17905	SOX11		SOX11
	Consensus_SE_453	71068.5	34	SNORD93					453			453	chr7	22756656	22775093	3	18437	IL6		IL6
	Consensus_SE_200	71635.9	35						200	IGF2BP1		200	chr17	47072464	47113600	4	41136	IGF2BP1	GIP	IGF2BP1
	Consensus_SE_451	71979.4	36						451	TWIST1		451	chr7	19140200	19159957	4	19757	TWIST1	FERD3L	TWIST1
	Consensus_SE_116	72194.5	37	ETFBKMT					116			116	chr12	31344940	31405591	3	60651			FLJ13224
	Consensus_SE_426	72497.7	38						426	UNC5CL		426	chr6	40898448	40932945	3	34497			UNC5CL
	Consensus_SE_418	72723.8	39						418	ZFP57		418	chr6	29616126	29649133	3	33007	MOG,ZFP57	HLA-F,MOG,GABBR1	MOG
	Consensus_SE_82	72729.6	40	TRPM5					82			82	chr11	2322459	2358087	3	35628	TSPAN32,C11orf21	ASCL2,CD81,C11orf21	TSPAN32
	Consensus_SE_360	72788.1	41						360	LIMCH1		360	chr4	41497441	41542946	3	45505	LIMCH1		LIMCH1
	Consensus_SE_527	72860	42						527	LINC02872		527	chr9	89851607	89906801	4	55194			C9orf170
	Consensus_SE_473	72880.8	43						473	NAMPT		473	chr7	106056420	106068159	3	11739			NAMPT
	Consensus_SE_281	72982.2	44						281		RNF223	281	chr2	136869174	136898277	5	29103	CXCR4		CXCR4
	Consensus_SE_18	73218.2	45						18	SMAP2		18	chr1	40842134	40871047	4	28913	SMAP2	ZNF643	SMAP2
	Consensus_SE_378	73517.6	46						378	MIR4279		378	chr5	31901540	31943524	3	41984	MIR4279,PDZD2		MIR4279
	Consensus_SE_114	73697.7	47						114	ETV6		114	chr12	12094538	12135365	3	40827			BCL2L14
	Consensus_SE_276	73907.7	48						276	NPAS2		276	chr2	101473874	101522552	3	48678	NPAS2		NPAS2
	Consensus_SE_215	74340.4	49						215	CXADRP3		215	chr18	14448986	14511485	3	62499	CXADRP3	POTEC	CXADRP3
	Consensus_SE_454	76027.4	50	LSM5					454			454	chr7	32098773	32160497	3	61724	PDE1C		PDE1C
	Consensus_SE_432	76112.4	51						432	MYO6		432	chr6	76445312	76471912	3	26600	MYO6		MYO6
	Consensus_SE_263	76420	52						263	SIX3		263	chr2	45155174	45182938	3	27764	SIX3		SIX3
	Consensus_SE_498	76497.3	53						498	STMN2		498	chr8	80196468	80296838	3	100370			STMN2
	Consensus_SE_519	76892.4	54						519	PDCD1LG2		519	chr9	5491696	5518544	3	26848	PDCD1LG2	CD274	PDCD1LG2
	Consensus_SE_26	77537.8	55						26	MIR4422		26	chr1	56159518	56201762	3	42244			USP24
	Consensus_SE_136	77710.2	56						136	PCNX1		136	chr14	71570247	71616061	3	45814	PCNX		PCNX
	Consensus_SE_189	77970.1	57						189	MGC12916		189	chr17	14200231	14215072	5	14841	HS3ST3B1,MGC12916		MGC12916
	Consensus_SE_342	78516.5	58	ZBTB20					342			342	chr3	114080497	114138415	4	57918	ZBTB20	MIR568	ZBTB20
	Consensus_SE_152	78672.1	59	ACSBG1					152			152	chr15	78474347	78522572	3	48225	ACSBG1	DNAJA4,IDH3A	ACSBG1
	Consensus_SE_138	78852.4	60						138	VASH1		138	chr14	77219331	77251407	5	32076	VASH1	C14orf166B,ANGEL1	VASH1
	Consensus_SE_529	79798.9	61	SPATA31E1					529			529	chr9	90321137	90346247	3	25110	DAPK1,CTSL1	CTSL3	CTSL1
	Consensus_SE_264	80894	62	FOXN2	STON1-GTF2A1L				264			264	chr2	48332933	48349103	3	16170			FOXN2
	Consensus_SE_384	81178.9	63						384	DAB2		384	chr5	39394301	39427838	3	33537	DAB2	C9	DAB2
	Consensus_SE_293	81307.9	64						293	MIR5702		293	chr2	227502067	227556811	3	54744			IRS1
	Consensus_SE_379	81602.2	65	SUB1					379			379	chr5	32490269	32543503	4	53234		SUB1,ZFR	SUB1
	Consensus_SE_160	82108.1	66						160	XYLT1		160	chr16	17429858	17511575	3	81717	XYLT1		XYLT1
	Consensus_SE_282	82348.3	67						282	ZEB2-AS1		282	chr2	145261764	145282579	5	20815	ZEB2		ZEB2
	Consensus_SE_203	83061.3	68	SMARCD2					203			203	chr17	61771070	61790072	3	19002	STRADA,MAP3K3,LIMD2	STRADA	LIMD2
	Consensus_SE_35	83188	69	MIR2682					35			35	chr1	98464015	98523683	3	59668	MIR137		MIR137
	Consensus_SE_79	83468.9	70						79	IFITM1		79	chr11	311330	318438	4	7108	IFITM1	ATHL1,IFITM3,IFITM5,NLRP6,IFITM2	IFITM1
	Consensus_SE_62	83517.9	71						62	CELF2		62	chr10	11187196	11254360	3	67164	CELF2		CELF2
	Consensus_SE_369	83645.8	72						369	FNIP2		369	chr4	159693168	159769106	3	75938	FNIP2	PPID	FNIP2
	Consensus_SE_165	83680.3	73						165	NUPR1		165	chr16	28534885	28561527	3	26642	NUPR1	CCDC101,IL27,SULT1A2,APOB48R,CLN3,NUPR1	NUPR1
	Consensus_SE_54	84247.8	74						54	TMEM9		54	chr1	201139069	201198846	3	59777	IGFN1	TMEM9	IGFN1
	Consensus_SE_515	84509.2	75						515	OPLAH		515	chr8	145110128	145120643	3	10515	OPLAH	GRINA,GPAA1,KIAA1875,SPATC1,EXOSC4,CYC1,MAF1,SHARPIN,PARP10	OPLAH
	Consensus_SE_478	85190.6	76						478	PRSS3P2		478	chr7	142483917	142512216	4	28299		TRY6,PRSS1,PRSS2,EPHB6	PRSS2
	Consensus_SE_390	85399.2	77						390	MIR9-2		390	chr5	87955355	87988756	3	33401	LOC645323,MIR9-2		LOC645323
	Consensus_SE_130	85811.1	78						130	BIVM-ERCC5		130	chr13	103449874	103491706	3	41832	KDELC1,BIVM	LOC121952,C13orf27,BIVM,ERCC5,C13orf40	KDELC1
	Consensus_SE_301	86011.8	79						301	SIRPB1		301	chr20	1589247	1667772	3	78525	SIRPB1,SIRPG	SIRPG	SIRPG
	Consensus_SE_336	86083.2	80	FAM107A					336			336	chr3	58552776	58615285	3	62509	FAM107A	ACOX2,FAM3D	FAM107A
	Consensus_SE_89	86084.5	81	MIR130A	YPEL4				89			89	chr11	57310245	57337250	3	27005	SMTNL1,UBE2L6	SERPING1,SLC43A1,TIMM10	UBE2L6
	Consensus_SE_55	86096.8	82						55	CTSE		55	chr1	206261182	206331233	3	70051	CTSE,C1orf186	AVPR1B	C1orf186
	Consensus_SE_410	86171.8	83						410	HULC		410	chr6	9479537	9540497	3	60960			HULC
	Consensus_SE_445	86240.1	84						445	FRMD1		445	chr6	168423719	168461519	3	37800	KIF25,FRMD1	HGC6.3	KIF25
	Consensus_SE_434	86498.9	85						434	TBX18		434	chr6	85467837	85488300	7	20463	TBX18		TBX18
	Consensus_SE_497	87197.1	86						497	MSC-AS1		497	chr8	72739773	72780047	3	40274	LOC100132891,MSC		MSC
	Consensus_SE_87	87321.3	87						87	ALX4		87	chr11	44307476	44348726	4	41250	ALX4		ALX4
	Consensus_SE_296	88289.8	88	ARL4C					296			296	chr2	235041908	235087663	3	45755			SPP2
	Consensus_SE_109	88708	89						109	ST3GAL4		109	chr11	126446031	126479735	4	33704	KIRREL3		ST3GAL4
	Consensus_SE_443	88867.5	90						443	MRPL18		443	chr6	160208275	160212996	3	4721	MRPL18,TCP1	PNLDC1,SNORA20,LOC100129518,ACAT2,SNORA29	TCP1
	Consensus_SE_32	89068.7	91						32	DNAJB4		32	chr1	78441321	78447168	3	5847	FUBP1	DNAJB4	FUBP1
	Consensus_SE_269	89396.2	92						269	VAX2		269	chr2	71112006	71135503	3	23497	VAX2	ATP6V1B1,CD207	VAX2
	Consensus_SE_428	89477.6	93	TAF8					428			428	chr6	41901501	41912098	3	10597	CCND3	BYSL,MED20,USP49	CCND3
	Consensus_SE_337	90487.4	94						337	SUCLG2		337	chr3	67684487	67708418	4	23931	SUCLG2		SUCLG2
	Consensus_SE_380	90929.2	95						380	NPR3		380	chr5	32662059	32716742	4	54683	NPR3		NPR3
	Consensus_SE_395	92198.3	96	SH3RF2					395			395	chr5	145300269	145362763	3	62494	SH3RF2	GRXCR2	SH3RF2
	Consensus_SE_552	92248.4	97	MCTS1					552			552	chrX	119667269	119696855	4	29586	CUL4B	MCTS1	CUL4B
	Consensus_SE_329	92600.8	98	TSEN2					329			329	chr3	12320045	12361390	3	41345	PPARG	PPARG	PPARG
	Consensus_SE_146	92979.4	99						146	DAPK2		146	chr15	64257526	64321741	3	64215	DAPK2		DAPK2
	Consensus_SE_76	93069.9	100						76	NKX1-2		76	chr10	126122496	126167926	3	45430	LHPP,NKX1-2	OAT	LHPP
	Consensus_SE_86	93236	101	CD44					86			86	chr11	34993607	35035692	3	42085	PDHX		APIP
	Consensus_SE_500	93641.1	102	NIPAL2					500			500	chr8	99159339	99198585	3	39246	POP1	HRSP12	POP1
	Consensus_SE_479	93762.5	103						479	TMEM139		479	chr7	142962513	142986863	3	24350	CASP2,TMEM139,GSTK1	GSTK1,CLCN1,TAS2R40	TMEM139
	Consensus_SE_234	93820.4	104						234	YJU2B		234	chr19	13802341	13844182	3	41841		CCDC130,MRI1,C19orf53	CCDC130
	Consensus_SE_123	95714.2	105						123	CMKLR1		123	chr12	108678071	108743701	3	65630	CMKLR1	CMKLR1	CMKLR1
	Consensus_SE_33	96840.8	106						33	ADGRL2		33	chr1	82255896	82284171	5	28275	LPHN2		LPHN2
	Consensus_SE_65	96958.7	107						65	PLXDC2		65	chr10	20104013	20143761	3	39748	PLXDC2		PLXDC2
	Consensus_SE_278	97101.1	108						278	PAX8		278	chr2	114030817	114056802	4	25985	LOC440839,PAX8	LOC654433	PAX8
	Consensus_SE_366	97553.4	109	LSM6					366			366	chr4	146855648	146867000	4	11352	ZNF827		ZNF827
	Consensus_SE_129	97565	110						129	GPR183		129	chr13	99912108	99976562	4	64454	GPR183,UBAC2	MIR623,FKSG29,GPR18	GPR183
	Consensus_SE_520	97583.8	111						520	KDM4C		520	chr9	6750157	6761590	5	11433	KDM4C		KDM4C
	Consensus_SE_149	97889	112	SPESP1					149			149	chr15	68755137	68852430	4	97293		CORO2B,ITGA11	CORO2B
	Consensus_SE_484	97902.3	113						484	DLC1		484	chr8	12943994	12991702	4	47708	DLC1		DLC1
	Consensus_SE_120	98062.1	114	FMNL3	BCDIN3D				120			120	chr12	50035478	50078244	4	42766	FMNL3,PRPF40B	FAM186B	PRPF40B
	Consensus_SE_274	98119.3	115						274	NEURL3		274	chr2	97149837	97176250	3	26413	NEURL3	ARID5A	NEURL3
	Consensus_SE_29	98402.4	116	ROR1					29			29	chr1	64109127	64142412	3	33285	PGM1		PGM1
	Consensus_SE_483	98812.8	117						483	PPP1R3B		483	chr8	8977709	9010622	4	32913	PPP1R3B		PPP1R3B
	Consensus_SE_191	99454.5	118	MYO1D					191			191	chr17	30810437	30849797	3	39360	MYO1D,CDK5R1	PSMD11	CDK5R1
	Consensus_SE_367	100026	119						367	LRBA		367	chr4	151129063	151184038	4	54975	DCLK2		DCLK2
	Consensus_SE_465	100204	120	ZSCAN21	MBLAC1	PILRB			465			465	chr7	99588082	99623836	3	35754	ZKSCAN1	AZGP1P1,ZSCAN21,AZGP1	ZKSCAN1
	Consensus_SE_243	100360	121						243	HCST		243	chr19	36387044	36397355	4	10311	TYROBP,HCST,NFKBID	KIRREL2,APLP1,TYROBP,LRFN3,NPHS1	NFKBID
	Consensus_SE_350	100517	122	EIF4A2					350			350	chr3	185645060	185661631	3	16571	TRA2B	LOC344887	TRA2B
	Consensus_SE_34	100616	123						34	CDC7		34	chr1	92001085	92084249	3	83164		CDC7,HSP90B3P	HSP90B3P
	Consensus_SE_499	101098	124	CPQ					499			499	chr8	97496959	97567408	3	70449	SDC2		SDC2
	Consensus_SE_397	101109	125	LINC01366					397			397	chr5	169689465	169742954	7	53489	LCP2	KCNIP1,LOC257358,C5orf58	LCP2
	Consensus_SE_121	101118	126						121	MSRB3		121	chr12	65878015	65962750	3	84735			MSRB3
	Consensus_SE_507	101285	127	ATAD2					507			507	chr8	124283948	124289366	3	5418	ZHX1	C8orf76	ZHX1
	Consensus_SE_317	101363	128						317	DERL3		317	chr22	24158472	24192730	6	34258	DERL3,SMARCB1	SLC2A11,MIF,MMP11,SMARCB1,CHCHD10,DERL3	DERL3
	Consensus_SE_299	101743	129						299	SOX12		299	chr20	303915	311237	3	7322	SOX12	NRSN2,C20orf96,ZCCHC3	SOX12
	Consensus_SE_102	102386	130	LRRC32					102			102	chr11	76287202	76347650	3	60448		LRRC32	LRRC32
	Consensus_SE_290	102874	131	CYP27A1					290			290	chr2	219577503	219624683	4	47180	TTLL4	RNF25,STK36,CYP27A1	TTLL4
	Consensus_SE_286	102990	132						286	STK17B		286	chr2	197015992	197050450	4	34458	STK17B		STK17B
	Consensus_SE_127	103365	133						127	SLC15A4		127	chr12	129267166	129329140	3	61974	SLC15A4	GLT1D1	SLC15A4
	Consensus_SE_333	103622	134	SLC26A6					333			333	chr3	48594493	48614311	3	19818	COL7A1,UCN2	PFKFB4,TMEM89,MIR711,UQCRC1	UCN2
	Consensus_SE_309	103645	135						309	MX1		309	chr21	42782883	42817222	5	34339	MX1	MX2	MX1
	Consensus_SE_313	103746	136						313	PCBP3		313	chr21	47274621	47348521	3	73900	PCBP3	PCBP3	PCBP3
	Consensus_SE_48	103873	137						48	DDR2		48	chr1	162633175	162713289	3	80114	DDR2	DDR2,HSD17B7	DDR2
	Consensus_SE_187	103924	138	SLC25A35					187			187	chr17	8088261	8094583	4	6322	MIR3676,C17orf59	C17orf44,TMEM107,VAMP2,PER1,AURKB	MIR3676
	Consensus_SE_466	104414	139	ZCWPW1					466			466	chr7	99934546	99981668	3	47122	PILRB,PILRA	MEPCE,SPDYE3,PMS2P1,ZCWPW1	PILRB
	Consensus_SE_388	104643	140	ADAMTS6					388			388	chr5	64316118	64374658	4	58540			CWC27
	Consensus_SE_266	104824	141						266	AHSA2P		266	chr2	61401420	61409093	4	7673	AHSA2	C2orf74,LOC339803	AHSA2
	Consensus_SE_151	105010	142						151	PSTPIP1		151	chr15	77275015	77330307	3	55292	PSTPIP1	TSPAN3	PSTPIP1
	Consensus_SE_523	105095	143						523	TPM2		523	chr9	35680478	35692451	4	11973	TPM2,CA9	SIT1,CCDC107,TLN1,CREB3,C9orf100,RMRP	TPM2
	Consensus_SE_268	105185	144	WDPCP					268			268	chr2	63261877	63287559	5	25682	LOC100132215,EHBP1,OTX1		LOC100132215
	Consensus_SE_100	105554	145						100	CHRDL2		100	chr11	74380415	74411116	3	30701	CHRDL2	RNF169	CHRDL2
	Consensus_SE_347	106057	146						347	ZIC1		347	chr3	147109565	147137640	6	28075	ZIC4,ZIC1	ZIC4	ZIC4
	Consensus_SE_108	106284	147	CCDC15					108			108	chr11	124745553	124773565	4	28012	ROBO4,ROBO3	HEPACAM,HEPN1	ROBO4
	Consensus_SE_462	106634	148						462	MDH2		462	chr7	75696248	75753255	3	57007		MDH2,STYXL1	MDH2
	Consensus_SE_348	106745	149						348	USP13		348	chr3	179366988	179401401	5	34413	USP13	NDUFB5,MRPL47	USP13
	Consensus_SE_72	106984	150						72	SRGN		72	chr10	70802026	70830569	6	28543		SRGN	SRGN
	Consensus_SE_385	107111	151						385	ANXA2R-OT1		385	chr5	42931890	42954905	3	23015			LOC648987
	Consensus_SE_489	107935	152	PLPP5	LETM2	FGFR1			489			489	chr8	38023546	38042514	3	18968	BAG4,LSM1	DDHD2,STAR	LSM1
	Consensus_SE_257	107955	153						257	ROCK2		257	chr2	11447949	11488636	3	40687	ROCK2		ROCK2
	Consensus_SE_387	107977	154						387	PDE4D		387	chr5	58316063	58427303	3	111240	PDE4D	PDE4D	PDE4D
	Consensus_SE_416	108260	155	H1-6					416			416	chr6	26052192	26059081	3	6889	HIST1H1C	HIST1H3B,HIST1H1A,HIST1H4A,HFE,HIST1H3C,HIST1H4B,HIST1H2AB,HIST1H1T,HIST1H3A,HIST1H2BB,HIST1H4C	HIST1H1C
	Consensus_SE_358	108583	156						358	RBPJ		358	chr4	26318726	26344888	3	26162	RBPJ	RBPJ	RBPJ
	Consensus_SE_435	108620	157						435	PNRC1		435	chr6	89782985	89793682	6	10697	PNRC1	SRSF12	PNRC1
	Consensus_SE_320	109225	158	ATF4					320			320	chr22	39511271	39549747	3	38476	CBX7	APOBEC3H,APOBEC3G	CBX7
	Consensus_SE_328	109453	159	TSEN2	PPARG				328			328	chr3	12176770	12241394	3	64624	SYN2,TIMP4		TIMP4
	Consensus_SE_154	109739	160						154	IL16		154	chr15	81572448	81630927	4	58479	TMC3,STARD5,IL16		IL16
	Consensus_SE_52	110096	161						52	CACYBP		52	chr1	174959266	174972251	5	12985	CACYBP	MRPS14	CACYBP
	Consensus_SE_540	110303	162	RALGDS					540			540	chr9	135897751	135942703	3	44952	CEL,GTF3C5	GFI1B,GTF3C5,CELP	GTF3C5
	Consensus_SE_339	110526	163	PHLDB2					339			339	chr3	111555203	111594379	4	39176	PLCXD2,PHLDB2	PHLDB2	PHLDB2
	Consensus_SE_468	110554	164						468	FBXO24		468	chr7	100178557	100185228	3	6671	LRCH4,FBXO24	AGFG2,MOSPD3,SAP25,PCOLCE,FBXO24	LRCH4
	Consensus_SE_518	110608	165						518	GLIS3		518	chr9	4289381	4311389	6	22008	GLIS3		GLIS3
	Consensus_SE_177	110771	166						177	PLCG2		177	chr16	81816375	81901202	4	84827	PLCG2		PLCG2
	Consensus_SE_56	110806	167	INTS7	LPGAT1				56			56	chr1	211850713	211917989	3	67276	LPGAT1	NEK2	NEK2
	Consensus_SE_16	111442	168						16	TMEM200B		16	chr1	29446801	29483583	4	36782	TMEM200B,SRSF4		TMEM200B
	Consensus_SE_7	111448	169						7	FHAD1		7	chr1	15649186	15695201	6	46015	FHAD1	EFHD2	EFHD2
	Consensus_SE_80	111645	170						80	IRF7		80	chr11	604885	623242	3	18357	PHRF1,IRF7,CDHR5	C11orf35,SCT,MIR210,DRD4,RASSF7,LOC143666	IRF7
	Consensus_SE_294	111848	171	MIR5703	CCL20				294			294	chr2	228226069	228285183	3	59114	TM4SF20	MFF	TM4SF20
	Consensus_SE_392	112029	172	MIR3936					392			392	chr5	131399875	131441797	5	41922	CSF2	IL3	CSF2
	Consensus_SE_142	112031	173						142	MEIS2		142	chr15	37378652	37403337	5	24685	MEIS2		MEIS2
	Consensus_SE_21	112067	174						21	TMEM69		21	chr1	46149636	46156072	4	6436	TMEM69,GPBP1L1	RPS15AP10	GPBP1L1
	Consensus_SE_341	112115	175						341	ATP6V1A		341	chr3	113455689	113469482	4	13793	NAA50,ATP6V1A	KIAA2018	NAA50
	Consensus_SE_145	112274	176						145	MIR2116		145	chr15	59450073	59496952	3	46879	MYO1E,MIR2116	LDHAL6B	MIR2116
	Consensus_SE_505	112732	177						505	AARD		505	chr8	117900664	117958782	5	58118	C8orf85	RAD21,SLC30A8,NCRNA00255,MIR3610	C8orf85
	Consensus_SE_144	112786	178						144	MIR147B		144	chr15	45726989	45751155	5	24166		SPATA5L1,C15orf48,MIR147B	MIR147B
	Consensus_SE_549	112939	179	KDM6A					549			549	chrX	44730056	44735626	6	5570	KDM6A	DUSP21	KDM6A
	Consensus_SE_73	113128	180	IFIT1B					73			73	chr10	91020231	91065136	3	44905	IFIT2	LIPA,IFIT3	IFIT2
	Consensus_SE_298	114400	181						298	GPC1		298	chr2	241298278	241333635	6	35357		GPC1	GPC1
	Consensus_SE_22	114486	182	CMPK1	FOXD2-AS1				22			22	chr1	47640900	47662999	5	22099	PDZK1IP1	CYP4A22,TAL1	PDZK1IP1
	Consensus_SE_91	114594	183						91	MIR1908		91	chr11	61579902	61588558	5	8656	MIR1908,FADS1	FADS2,MIR611,FEN1,C11orf10	FADS1
	Consensus_SE_364	114692	184						364	CAMK2D		364	chr4	114677360	114688052	3	10692	CAMK2D		CAMK2D
	Consensus_SE_444	114805	185						444	AGPAT4		444	chr6	161814322	161884564	5	70242	PARK2		AGPAT4
	Consensus_SE_228	114978	186	CD70	GPR108				228			228	chr19	6530064	6633087	3	103023	TNFSF9,CD70	DENND1C,TUBB4,TNFSF14	CD70
	Consensus_SE_525	115369	187						525	GLIPR2		525	chr9	36118678	36166911	4	48233	RECK,GLIPR2	CCIN,CLTA	GLIPR2
	Consensus_SE_255	115429	188						255	ITGB1BP1		255	chr2	9505213	9542237	3	37024	ASAP2	CPSF3,ITGB1BP1	ITGB1BP1
	Consensus_SE_110	115861	189						110	SENCR		110	chr11	128556798	128609951	5	53153	FLI1		FLI1
	Consensus_SE_103	115933	190						103	PPP2R1B		103	chr11	111589437	111620297	5	30860	PPP2R1B,SIK2	PPP2R1B	PPP2R1B
	Consensus_SE_63	116058	191	FAM171A1					63			63	chr10	15208400	15257121	3	48721	NMT2,FAM171A1	LOC100192204	NMT2
	Consensus_SE_331	116072	192	LRRC2	LRRC2-AS1				331			331	chr3	46520708	46601339	3	80631	LRRC2,RTP3	TDGF1,LTF	RTP3
	Consensus_SE_386	116306	193						386	GPBP1		386	chr5	56466402	56477589	8	11187	GPBP1	GPBP1	GPBP1
	Consensus_SE_403	116803	194						403	GFPT2		403	chr5	179745528	179781876	4	36348	GFPT2	MAPK9	GFPT2
	Consensus_SE_394	116821	195	FGF1					394			394	chr5	141996412	142078818	3	82406	FGF1	FGF1	FGF1
	Consensus_SE_105	117093	196						105	IL10RA		105	chr11	117820986	117887195	8	66209	IL10RA	TMPRSS13	IL10RA
	Consensus_SE_546	117124	197						546	FAM9C		546	chrX	13066292	13146789	3	80497		FAM9C	FAM9C
	Consensus_SE_355	117260	198	DLG1					355			355	chr3	196727666	196757064	3	29398	MFI2	PIGZ	MFI2
	Consensus_SE_162	117590	199						162	ARHGAP17		162	chr16	24985833	25027684	4	41851	ARHGAP17	ARHGAP17	ARHGAP17
	Consensus_SE_99	118369	200	C2CD3					99			99	chr11	73647079	73696042	3	48963	UCP2,DNAJB13	UCP3	DNAJB13
	Consensus_SE_67	118409	201	EPC1					67			67	chr10	32027390	32061302	6	33912			ARHGAP12
	Consensus_SE_508	118499	202						508	GSDMC		508	chr8	130691751	130739837	4	48086			GSDMC
	Consensus_SE_38	118504	203						38	NGF		38	chr1	115821591	115899936	4	78345	NGF		NGF
	Consensus_SE_44	118761	204						44	YY1AP1		44	chr1	155656229	155672805	3	16576	YY1AP1,DAP3	MSTO2P,YY1AP1	DAP3
	Consensus_SE_51	118867	205						51	SFT2D2		51	chr1	168171835	168213245	4	41410	SFT2D2	ANKRD36BP1,TIPRL,TBX19	SFT2D2
	Consensus_SE_216	118874	206						216	GATA6-AS1		216	chr18	19741260	19771387	7	30127	GATA6		GATA6
	Consensus_SE_463	118993	207						463	FZD1		463	chr7	90858031	90899970	5	41939	FZD1		FZD1
	Consensus_SE_261	119044	208						261	GALM		261	chr2	38869417	38952728	3	83311	GALM	SRSF7,HNRPLL	GALM
	Consensus_SE_229	119188	209						229	MAP2K7		229	chr19	7955024	7970906	4	15882	LRRC8E,MAP2K7	TIMM44,EVI5L,LOC645781,SNAPC2,CTXN1,FLJ22184,LOC388499	MAP2K7
	Consensus_SE_307	119583	210	MRPS6					307			307	chr21	35296314	35358263	3	61949		ATP5O	ATP5O
	Consensus_SE_469	120085	211						469	ZNHIT1		469	chr7	100849805	100876236	4	26431	CLDN15,ZNHIT1,PLOD3	FIS1,VGF,C7orf52,MOGAT3	PLOD3
	Consensus_SE_267	120222	212	CCT4					267			267	chr2	61761532	61767482	5	5950	XPO1		XPO1
	Consensus_SE_167	120541	213	SMG1P5					167			167	chr16	29605611	29639663	3	34052	SLC7A5P1	LOC440354,SPN	SLC7A5P1
	Consensus_SE_547	120864	214						547	MID1IP1		547	chrX	38656797	38680510	4	23713	MID1IP1	MID1IP1	MID1IP1
	Consensus_SE_383	120927	215						383	NIPBL		383	chr5	36870356	36887632	3	17276	NIPBL	NIPBL	NIPBL
	Consensus_SE_471	120944	216	MIR5090	RASA4				471			471	chr7	102048470	102088485	4	40015	PRKRIP1,ORAI2	ALKBH4,LRWD1,ORAI2,POLR2J	ORAI2
	Consensus_SE_27	121320	217	FGGY					27			27	chr1	59582473	59640268	6	57795	LOC729467		LOC729467
	Consensus_SE_288	121367	218						288	CLK1		288	chr2	201724879	201734339	8	9460	CLK1	NIF3L1,CLK1,BZW1,PPIL3	CLK1
	Consensus_SE_4	121448	219						4	ARHGEF16		4	chr1	3220737	3322455	4	101718	PRDM16	ARHGEF16	ARHGEF16
	Consensus_SE_117	121581	220						117	SINHCAF		117	chr12	31470699	31480455	5	9756	FLJ13224,FAM60A		FLJ13224
	Consensus_SE_212	121606	221						212	PTPRM		212	chr18	7565678	7629196	4	63518	PTPRM		PTPRM
	Consensus_SE_211	121817	222						211	SMCHD1		211	chr18	2632977	2659593	4	26616	LOC645158,SMCHD1		LOC645158
	Consensus_SE_551	121839	223						551	BEX3		551	chrX	102587004	102720833	3	133829	WBP5,TCEAL7,NGFRAP1	BEX2	NGFRAP1
	Consensus_SE_472	121994	224	CCDC71L					472			472	chr7	105876287	105928397	4	52110	NAMPT		NAMPT
	Consensus_SE_31	122392	225	ZZZ3					31			31	chr1	77974052	78012750	6	38698	AK5		ZZZ3
	Consensus_SE_219	122571	226	MALT1					219			219	chr18	56208323	56280831	3	72508	ALPK2		ALPK2
	Consensus_SE_271	122621	227	M1AP					271			271	chr2	74728210	74735842	4	7632	LBX2,PCGF1,LOC151534	DQX1,DOK1,TLX2,HTRA2,INO80B,CCDC142,LOXL3,TTC31,WBP1,MOGS,MRPL53,AUP1	LBX2
	Consensus_SE_161	122679	228	GPRC5B					161			161	chr16	19691755	19730882	3	39127	IQCK,C16orf62,C16orf88		IQCK
	Consensus_SE_107	122715	229						107	DDX6		107	chr11	118657833	118664003	5	6170	DDX6		DDX6
	Consensus_SE_186	123292	230						186	SENP3-EIF4A1		186	chr17	7459840	7469250	5	9410	TNFSF13,TNFSF12-TNFSF13,SENP3,TNFSF12	SNORD10,TNFSF13,CD68,FXR2,EIF4A1,MPDU1,SNORA67,SNORA48,SOX15,SHBG	SENP3
	Consensus_SE_188	123319	231	KRBA2					188			188	chr17	8122370	8130789	8	8419	C17orf44,C17orf68	TMEM107,PFAS,MIR3676,AURKB,C17orf59	C17orf44
	Consensus_SE_295	123418	232	ATG16L1					295			295	chr2	233913565	233990815	5	77250	INPP5D	NEU2,INPP5D,NGEF	INPP5D
	Consensus_SE_365	123515	233						365	ANXA5		365	chr4	122587036	122658374	3	71338	ANXA5	TMEM155,LOC100192379	ANXA5
	Consensus_SE_338	123667	234						338	DCBLD2		338	chr3	98589151	98647940	4	58789	DCBLD2		DCBLD2
	Consensus_SE_68	123886	235						68	NPY4R		68	chr10	47045874	47059678	8	13804		PPYR1	PPYR1
	Consensus_SE_270	124168	236	MPHOSPH10					270			270	chr2	71273722	71330318	4	56596	NAGK	OR7E91P,MCEE,MPHOSPH10	NAGK
	Consensus_SE_253	124378	237						253	SSC5D		253	chr19	55993944	56003974	6	10030	ZNF628,SSC5D,NAT14	SBK2,SHISA7,ISOC2	SSC5D
	Consensus_SE_467	124530	238	SAP25	POP7				467			467	chr7	100062797	100086980	3	24183	C7orf51,TSC22D4	AGFG2,MEPCE,C7orf61,C7orf47,ZCWPW1	TSC22D4
	Consensus_SE_413	124586	239	EDN1					413			413	chr6	11573944	11659004	3	85060	TMEM170B		TMEM170B
	Consensus_SE_183	124878	240						183	SPAG7		183	chr17	4868437	4877099	7	8662	SPAG7,CAMTA2	CAMTA2,PFN1,SLC25A11,GP1BA,INCA1,KIF1C,RNF167,ENO3	SPAG7
	Consensus_SE_277	124899	241						277	BCL2L11		277	chr2	111874492	111897869	7	23377	BCL2L11,ACOXL		BCL2L11
	Consensus_SE_322	124975	242						322	PHETA2		322	chr22	42465728	42484753	3	19025	FAM109B,NDUFA6,C22orf32,NAGA	LOC100132273,CYP2D6	C22orf32
	Consensus_SE_545	125837	243	CYSRT1	MIR3621	SLC34A3	PNPLA7		545			545	chr9	140003701	140026200	4	22499	DPP7	UAP1L1,MAN1B1,C9orf140,LOC100289341,GRIN1,MIR3621,LRRC26	DPP7
	Consensus_SE_345	126011	244						345	H1-10-AS1		345	chr3	129023581	129063150	3	39569	C3orf37,H1FX,C3orf47		H1FX
	Consensus_SE_346	126232	245						346	DIPK2A		346	chr3	143688262	143698070	8	9808	C3orf58		C3orf58
	Consensus_SE_59	126706	246						59	SNORA14B		59	chr1	235242155	235271736	4	29581		SNORA14B,TOMM20	SNORA14B
	Consensus_SE_503	127043	247	ATP6V1C1					503			503	chr8	103867758	103885020	3	17262	AZIN1		AZIN1
	Consensus_SE_14	127189	248	AHDC1	IFI6				14			14	chr1	27718325	27770726	5	52401	WASF2,GPR3	SYTL1,FCN3,MAP3K6,CD164L2	GPR3
	Consensus_SE_60	127398	249	ANKRD16					60			60	chr10	5725928	5791367	4	65439	C10orf18	ASB13	C10orf18
	Consensus_SE_501	127597	250						501	KCNS2		501	chr8	99368730	99431457	3	62727		KCNS2	KCNS2
	Consensus_SE_230	127712	251						230	ELAVL1		230	chr19	8016384	8068613	5	52229	ELAVL1	TIMM44,LOC645781,SNAPC2,CTXN1,MAP2K7,CCL25	ELAVL1
	Consensus_SE_491	128060	252	IDO2					491			491	chr8	39703612	39852036	3	148424	IDO1,IDO2	ADAM2	IDO1
	Consensus_SE_522	128084	253						522	FANCG		522	chr9	35069507	35081632	3	12125	VCP,FANCG	STOML2,PIGO,KIAA1539,C9orf131	VCP
	Consensus_SE_190	128285	254						190	ALKBH5		190	chr17	18084114	18095566	6	11452	ALKBH5	LLGL1	ALKBH5
	Consensus_SE_94	128554	255	CAPN1					94			94	chr11	64868832	64885925	3	17093	ZNHIT2,C11orf2,TM7SF2	SYVN1,MRPL49,FAU,NAALADL1,ZFPL1,CDCA5	TM7SF2
	Consensus_SE_284	128839	256						284	TANC1		284	chr2	159809350	159866694	3	57344	TANC1	TANC1	TANC1
	Consensus_SE_285	129038	257						285	STAT1		285	chr2	191858963	191895467	5	36504	STAT1,STAT4		STAT1
	Consensus_SE_224	129420	258	LINGO3					224			224	chr19	2230803	2241760	3	10957	MIR1227,PLEKHJ1,DOT1L,SF3A2	AMH,C19orf35,JSRP1,OAZ1,MIR4321	PLEKHJ1
	Consensus_SE_85	129423	259						85	HIPK3		85	chr11	33269781	33284773	3	14992	HIPK3	HIPK3	HIPK3
	Consensus_SE_90	130196	260	MRPL16	PATL1	STX3			90			90	chr11	59304080	59341917	5	37837	OSBP	OR4D11,OR4D9,MIR3162	MIR3162
	Consensus_SE_11	130313	261						11	ZNF683		11	chr1	26647527	26718008	3	70481	AIM1L,ZNF683	DHDDS,ZNF683,UBXN11,SH3BGRL3,CD52,LIN28A	AIM1L
	Consensus_SE_139	130514	262	CCDC197					139			139	chr14	94403949	94467988	4	64039	C14orf48,ASB2	OTUB2,FAM181A,C14orf86	ASB2
	Consensus_SE_548	130601	263						548	USP9X		548	chrX	40942819	40968240	4	25421	USP9X	USP9X	USP9X
	Consensus_SE_41	130935	264						41	PLEKHO1		41	chr1	150120733	150159043	5	38310	PLEKHO1	ANP32E	PLEKHO1
	Consensus_SE_532	131166	265	ERCC6L2-AS1					532			532	chr9	98256135	98275209	6	19074	PTCH1	PTCH1	PTCH1
	Consensus_SE_88	131490	266	TIMM10	YPEL4				88			88	chr11	57184078	57226859	6	42781	SLC43A3	RTN4RL2,PRG2,PRG3	SLC43A3
	Consensus_SE_262	131521	267	CDKL4					262			262	chr2	39346368	39381138	5	34770	SOS1		SOS1
	Consensus_SE_53	131705	268	RGS2	RGS1				53			53	chr1	192449558	192559752	7	110194	RGS1	RGS13	RGS1
	Consensus_SE_487	132087	269	DCTN6					487			487	chr8	29932874	29971645	7	38771	LEPROTL1,TMEM66	DCTN6,MBOAT4	LEPROTL1
	Consensus_SE_408	132555	270						408	PRPF4B		408	chr6	4016766	4025055	3	8289	PRPF4B		PRPF4B
	Consensus_SE_46	132742	271						46	ETV3		46	chr1	157101652	157133878	3	32226	ETV3	ETV3L,CYCSP52	ETV3
	Consensus_SE_12	133248	272	SFN	ARID1A	PIGV			12			12	chr1	26929450	26974994	3	45544		MIR1976,ARID1A	ARID1A
	Consensus_SE_427	133543	273						427	OARD1		427	chr6	41031744	41043281	4	11537	APOBEC2,NFYA,C6orf130	NFYA,LOC221442,TSPO2,UNC5CL	C6orf130
	Consensus_SE_526	133573	274						526	HNRNPK		526	chr9	86590977	86602104	4	11127	HNRNPK,RMI1	MIR7-1,HNRNPK,C9orf64	RMI1
	Consensus_SE_223	133576	275						223	CSNK1G2		223	chr19	1929251	1949927	3	20676	CSNK1G2	SCAMP4,ADAT3,FAM108A1,C19orf34	CSNK1G2
	Consensus_SE_415	134617	276						415	E2F3		415	chr6	20400981	20405192	7	4211	E2F3		E2F3
	Consensus_SE_371	134849	277						371	PLEKHG4B		371	chr5	128604	189760	3	61156	PLEKHG4B	LRRC14B,CCDC127,SDHA	PLEKHG4B
	Consensus_SE_156	134903	278						156		TTLL10	156	chr15	93568082	93629783	4	61701	CHD2,RGMA		RGMA
	Consensus_SE_42	135195	279						42	ANP32E		42	chr1	150185685	150211311	6	25626	ANP32E	ANP32E,C1orf51,CA14,APH1A,C1orf54	ANP32E
	Consensus_SE_175	135207	280						175	NUTF2		175	chr16	67875478	67882758	3	7280	CENPT,NUTF2,THAP11	TSNAXIP1,EDC4,PSKH1,RANBP10,NRN1L	NUTF2
	Consensus_SE_37	135568	281	LAMTOR5-AS1					37			37	chr1	110873354	110900871	3	27517	RBM15,LOC440600	SLC16A4,HBXIP	RBM15
	Consensus_SE_252	135641	282						252	TMEM238		252	chr19	55894001	55901453	7	7452	RPL28,LOC388564	SUV420H2,COX6B2,IL11,TMEM190,FAM71E2,UBE2S	RPL28
	Consensus_SE_495	136040	283						495	PCMTD1		495	chr8	52786069	52821538	6	35469	PCMTD1		PCMTD1
	Consensus_SE_475	136151	284						475	LUC7L2		475	chr7	139042357	139055923	9	13566	LUC7L2	C7orf55	LUC7L2
	Consensus_SE_70	136213	285						70	SGMS1		70	chr10	52363996	52387430	5	23434	SGMS1		SGMS1
	Consensus_SE_460	136504	286						460	MIR4284		460	chr7	73113183	73147035	5	33852	MIR4284,STX1A	ABHD11,STX1A,DNAJC30,WBSCR26,CLDN3,WBSCR22,VPS37D	STX1A
	Consensus_SE_393	137423	287						393	MALINC1		393	chr5	139485799	139496101	5	10302	PURA	C5orf53	PURA
	Consensus_SE_118	137539	288						118	AMN1		118	chr12	31867259	31916898	3	49639	AMN1	AMN1,H3F3C	AMN1
	Consensus_SE_131	137560	289	ARHGEF7					131			131	chr13	111558201	111572793	7	14592	ANKRD10	C13orf29	ANKRD10
	Consensus_SE_153	137563	290	CEMIP					153			153	chr15	80745898	80826071	4	80173	ARNT2		ARNT2
	Consensus_SE_122	137705	291						122	CHST11		122	chr12	104849645	104900990	3	51345	CHST11		CHST11
	Consensus_SE_476	138115	292						476	DENND2A		476	chr7	140295565	140356965	7	61400	DENND2A	ADCK2,NDUFB2,LOC100134713	DENND2A
	Consensus_SE_450	138218	293						450	EIF3B		450	chr7	2386622	2415376	3	28754	EIF3B	EIF3B,CHST12,SNX8	EIF3B
	Consensus_SE_78	138223	294	LINC02870					78			78	chr10	134119955	134146695	7	26740	STK32C,LRRC27	LRRC27	STK32C
	Consensus_SE_490	138507	295						490	FGFR1		490	chr8	38286547	38330643	4	44096	FGFR1	WHSC1L1,LETM2	FGFR1
	Consensus_SE_396	138743	296	MIR143					396			396	chr5	148760011	148804916	4	44905	LOC728264	GRPEL2,MIR143,PCYOX1L,MIR145,IL17B	LOC728264
	Consensus_SE_438	139639	297	TRAF3IP2					438			438	chr6	111790171	111811450	6	21279	LOC643749,REV3L	LOC643749	REV3L
	Consensus_SE_524	139964	298	NPR2					524			524	chr9	35710592	35738348	4	27756	CREB3,TLN1,GBA2	MSMP,TPM2,CA9,RGP1,C9orf100	CREB3
	Consensus_SE_457	140273	299						457	LANCL2		457	chr7	55429685	55438504	6	8819	LANCL2		LANCL2
	Consensus_SE_502	141240	300	OSR2					502			502	chr8	99797473	99861142	5	63669	STK3		STK3
	Consensus_SE_71	141270	301						71	HNRNPH3		71	chr10	70087097	70096759	6	9662	HNRNPH3,PBLD	HNRNPH3	HNRNPH3
	Consensus_SE_420	141784	302						420	CSNK2B		420	chr6	31625899	31635375	3	9476	GPANK1,CSNK2B,APOM,C6orf47	AIF1,BAT5,LY6G6F,BAT2,LY6G5C,GPANK1,LY6G5B,BAT3,SNORA38,LY6G6D,LY6G6E	C6orf47
	Consensus_SE_425	141860	303	SRSF3	CPNE5	CDKN1A			425			425	chr6	36390229	36424267	6	34038	KCTD20,PXT1	ETV7	KCTD20
	Consensus_SE_202	142149	304						202	SEPTIN4		202	chr17	56567940	56613435	5	45495	SEPT4,MTMR4	C17orf47,SEPT4,HSF5	MTMR4
	Consensus_SE_417	142248	305						417	HMGN4		417	chr6	26532674	26578127	5	45453	HMGN4	HCG11,BTN1A1,ABT1	HMGN4
	Consensus_SE_201	142543	306	RNF43					201			201	chr17	56394663	56423310	7	28647	BZRAP1,SUPT4H1,MIR142	MPO	MIR142
	Consensus_SE_516	142597	307	PUM3	RFX3				516			516	chr9	2013564	2029215	13	15651	SMARCA2	SMARCA2	SMARCA2
	Consensus_SE_93	142819	308	WDR74	SNHG1	SLC3A2			93			93	chr11	62543923	62564304	3	20381	TMEM223,TMEM179B,TAF6L,NXF1	ZBTB3,POLR2G,NXF1,HNRNPUL2,STX5,WDR74,TTC9C	TMEM179B
	Consensus_SE_517	143085	309	GLIS3	PLPP6				517			517	chr9	3467501	3528929	6	61428	RFX3		RFX3
	Consensus_SE_193	143271	310	PLXDC1					193			193	chr17	37218410	37311311	3	92901	PLXDC1,LOC100131347	FLJ43826,RPL19,CACNB1,ARL5C	PLXDC1
	Consensus_SE_128	143423	311						128	SPRY2		128	chr13	80900134	80942452	6	42318	SPRY2		SPRY2
	Consensus_SE_334	143579	312						334	RASSF1		334	chr3	50370490	50381665	10	11175	RASSF1,ZMYND10	CYB561D2,TUSC2,HYAL3,NPRL2,NAT6,HYAL1,HYAL2,IFRD2,TMEM115,RASSF1	RASSF1
	Consensus_SE_287	144480	313						287	HSPE1-MOB4		287	chr2	198346870	198376282	9	29412	HSPD1,HSPE1	MOBKL3,COQ10B,SF3B1	HSPD1
	Consensus_SE_179	144561	314	BANP					179			179	chr16	87413285	87427960	5	14675	FBXO31,MAP1LC3B		FBXO31
	Consensus_SE_249	144688	315	C19orf84					249			249	chr19	51842076	51872877	3	30801	ETFB,CLDND2,VSIG10L	LOC147646,SIGLEC10,LOC100129083,NKG7,LIM2,IGLON5	ETFB
	Consensus_SE_496	145560	316	MYBL1	SNHG6	COPS5	C8orf44	VXN	496			496	chr8	67326713	67391642	4	64929	ADHFE1,RRS1	C8orf46	ADHFE1
	Consensus_SE_292	145747	317						292	TUBA4A		292	chr2	220107353	220120493	10	13140	GLB1L,STK16,TUBA4B,TUBA4A	ZFAND2B,ANKZF1,DNAJB2,ABCB6,ATG9A,MIR153-1	STK16
	Consensus_SE_225	145864	318						225	SGTA		225	chr19	2767959	2817625	3	49666	THOP1,SGTA	ZNF556,ZNF555,SLC39A3,DIRAS1,ZNF554	THOP1
	Consensus_SE_370	146324	319						370	SORBS2		370	chr4	186690502	186802112	4	111610	SORBS2		SORBS2
	Consensus_SE_64	146487	320						64	STAM		64	chr10	17670399	17755945	6	85546	STAM	PTPLA,FAM23A	STAM
	Consensus_SE_521	146634	321	DENND4C					521			521	chr9	19100876	19143050	3	42174	HAUS6,PLIN2	SCARNA8	PLIN2
	Consensus_SE_170	146728	322	CYLD					170			170	chr16	50697916	50756686	8	58770	SNX20,NOD2	CYLD	NOD2
	Consensus_SE_541	147048	323						541	DBH-AS1		541	chr9	136521927	136585914	7	63987	SARDH,DBH		SARDH
	Consensus_SE_433	147467	324						433	TENT5A		433	chr6	82451703	82499120	10	47417	FAM46A		FAM46A
	Consensus_SE_441	147687	325						441	MTHFD1L		441	chr6	151174556	151228884	5	54328	MTHFD1L		MTHFD1L
	Consensus_SE_231	147701	326	ZNF414					231			231	chr19	8479329	8527109	3	47780	MARCH2,HNRNPM	RAB11B,MARCH2,PRAM1	HNRNPM
	Consensus_SE_458	147701	327						458	PHKG1		458	chr7	56134345	56172179	3	37834	SUMF2,PHKG1,CHCHD2	CCT6A,SNORA15,PSPH,LOC389493,SUMF2	PHKG1
	Consensus_SE_5	147925	328						5	CLCN6		5	chr1	11844088	11875963	9	31875	CLCN6,MTHFR	NPPA,AGTRAP,NPPB	MTHFR
	Consensus_SE_470	148141	329	PRKRIP1	MIR5090				470			470	chr7	101914700	101964746	4	50046	CUX1,SH2B2,MIR4285	SPDYE6	MIR4285
	Consensus_SE_244	148182	330						244	ARHGEF1		244	chr19	42365738	42417331	3	51593	ARHGEF1,CD79A,RPS19	RABAC1,LYPD4,DMRTC2	ARHGEF1
	Consensus_SE_39	148332	331	NBPF10					39			39	chr1	145204940	145263888	3	58948	NOTCH2NL	NBPF10	NOTCH2NL
	Consensus_SE_256	148632	332						256	ADAM17		256	chr2	9676727	9715373	5	38646	ADAM17		ADAM17
	Consensus_SE_155	148749	333						155	HAPLN3		155	chr15	89434752	89498443	5	63691	HAPLN3,MFGE8	MFGE8	MFGE8
	Consensus_SE_57	148960	334						57	TP53BP2		57	chr1	223997250	224040177	4	42927	TP53BP2		TP53BP2
	Consensus_SE_424	149024	335						424	CUTA		424	chr6	33382769	33399702	3	16933	SYNGAP1,PHF1,CUTA	KIFC1,CUTA,ZBTB9,LYPLA2P1	SYNGAP1
	Consensus_SE_409	149609	336	CDYL					409			409	chr6	4336678	4406686	3	70008			PECI
	Consensus_SE_542	149938	337						542	BRD3		542	chr9	136893821	136935338	4	41517	BRD3,NCRNA00094	VAV2	BRD3
	Consensus_SE_275	150495	338						275	ARID5A		275	chr2	97189512	97222697	8	33185	ARID5A	NEURL3	ARID5A
	Consensus_SE_419	151548	339						419	MRPS18B		419	chr6	30556159	30587749	8	31590	PPP1R10,MRPS18B,ABCF1	ATAT1,PRR3,MIR877,GNL1,C6orf136	PPP1R10
	Consensus_SE_544	151714	340						544	GPSM1		544	chr9	139249928	139276515	5	26587	DNLZ,GPSM1,CARD9,SNAPC4	PMPCA,LOC26102,GPSM1,SDCCAG3	CARD9
	Consensus_SE_28	152686	341						28	USP1		28	chr1	62889023	62909884	7	20861	USP1	USP1	USP1
	Consensus_SE_74	153565	342						74	NFKB2		74	chr10	104126187	104163771	7	37584	NFKB2,PSD,GBF1	FBXL15,CUEDC2,C10orf95,MIR146B	NFKB2
	Consensus_SE_124	155255	343						124	LINC00173		124	chr12	116929197	116999652	4	70455	NCRNA00173,MAP1LC3B2		NCRNA00173
	Consensus_SE_481	155716	344						481	CLN8		481	chr8	1683858	1736407	7	52549	CLN8	MIR596,ARHGEF10	CLN8
	Consensus_SE_106	156027	345	KMT2A	IFT46				106			106	chr11	118269962	118309963	3	40001	ATP5L,MLL	MLL,UBE4A,ATP5L	MLL
	Consensus_SE_308	156336	346						308	SIM2		308	chr21	38065283	38127109	5	61826	SIM2,HLCS		SIM2
	Consensus_SE_539	156928	347						539	FAM78A		539	chr9	134102483	134158408	9	55925	FAM78A,NUP214	PPAPDC3	FAM78A
	Consensus_SE_509	157565	348						509	ST3GAL1		509	chr8	134491492	134560104	6	68612	ST3GAL1		ST3GAL1
	Consensus_SE_239	157788	349						239	CEBPG		239	chr19	33861473	33899316	3	37843	CEBPG,PEPD		CEBPG
	Consensus_SE_482	157881	350						482	ANGPT2		482	chr8	6407737	6540216	4	132479	MCPH1,ANGPT2	ANGPT2,AGPAT5	ANGPT2
	Consensus_SE_391	157937	351						391	LMNB1		391	chr5	126094065	126152712	3	58647	LMNB1		LMNB1
	Consensus_SE_240	158104	352						240	GRAMD1A		240	chr19	35476462	35513111	8	36649	GRAMD1A	ZNF792,HPN,SCN1B	GRAMD1A
	Consensus_SE_40	158290	353						40	SF3B4		40	chr1	149890820	149916541	7	25721	SF3B4,MTMR11,OTUD7B	BOLA1,HIST2H2BE,SV2A,HIST2H2AC,HIST2H2AB	SF3B4
	Consensus_SE_429	158325	354						429	GTPBP2		429	chr6	43591762	43608522	8	16760	MAD2L1BP,GTPBP2	XPO5,RSPH9,POLH,MRPS18A	MAD2L1BP
	Consensus_SE_259	159684	355						259	MIR1301		259	chr2	25486292	25563936	3	77644	DNMT3A,MIR1301	DNMT3A	MIR1301
	Consensus_SE_430	160870	356						430	CILK1		430	chr6	52900489	52932352	3	31863	FBXO9,ICK	ICK,FBXO9,GSTA4	ICK
	Consensus_SE_196	160904	357	NMT1					196			196	chr17	42975823	43019937	3	44114	KIF18B,GFAP,CCDC103,EFTUD2	C1QL1,EFTUD2	GFAP
	Consensus_SE_272	160911	358						272	CYTOR		272	chr2	87742254	87849317	7	107063	NCRNA00152	NCRNA00152	NCRNA00152
	Consensus_SE_258	161232	359	LOC100506474					258			258	chr2	12841400	12881613	8	40213	MIR3125,TRIB2		TRIB2
	Consensus_SE_126	161842	360	MPHOSPH9	PITPNM2				126			126	chr12	123458157	123470130	9	11973	PITPNM2,ABCB9,ARL6IP4,OGFOD2	ABCB9,ARL6IP4,MIR4304	ARL6IP4
	Consensus_SE_158	162377	361						158	ALDH1A3		158	chr15	101388556	101445876	4	57320	ALDH1A3	LRRK1	ALDH1A3
	Consensus_SE_143	162435	362						143	TRIM69		143	chr15	44999855	45030659	8	30804	TRIM69,B2M	SPG11,PATL2	B2M
	Consensus_SE_220	162863	363						220	CNDP2		220	chr18	72135515	72215967	3	80452	CNDP1,CNDP2	LOC400657,FAM69C	CNDP2
	Consensus_SE_1	163908	364						1	TMEM88B		1	chr1	1361179	1376613	11	15434	TMEM88B,VWA1	MRPL20,LOC441869,ATAD3B,ATAD3C,LOC148413,CCNL2	VWA1
	Consensus_SE_316	164026	365						316	MIR3198-1		316	chr22	18220583	18287828	5	67245	BID,MIR3198,MICAL3		BID
	Consensus_SE_312	164471	366						312	PFKL		312	chr21	45712202	45755991	4	43789	AIRE,PFKL,C21orf2	DNMT3L,TRPM2	PFKL
	Consensus_SE_182	165374	367						182	SMG6		182	chr17	2074756	2164433	5	89677	SMG6	SRR	SMG6
	Consensus_SE_96	166021	368						96	PCNX3		96	chr11	65376820	65388666	12	11846	MAP3K11,PCNXL3	RELA,EHBP1L1,SSSCA1,SIPA1,FAM89B,KCNK7	MAP3K11
	Consensus_SE_17	166186	369						17	HDAC1		17	chr1	32787418	32819646	7	32228	MARCKSL1,HDAC1	LOC100128071,TSSK3,BSDC1,LCK	MARCKSL1
	Consensus_SE_477	166282	370						477			477	chr7	142098277	142224194	3	125917			LOC730441
	Consensus_SE_140	166810	371	SNHG10					140			140	chr14	95918824	95997608	5	78784	C14orf49	GLRX5,SCARNA13,SNHG10,C14orf139	C14orf49
	Consensus_SE_168	166878	372						168	ZNF423		168	chr16	49620539	49845627	5	225088	ZNF423		ZNF423
	Consensus_SE_437	167211	373	GTF3C6					437			437	chr6	111174347	111209599	6	35252	AMD1	CDK19	AMD1
	Consensus_SE_113	167255	374						113	TPI1		113	chr12	6963137	6983460	5	20323	TPI1,SPSB2,USP5	RPL13P5,GPR162,LEPREL2,DSTNP2,ENO2,LRRC23,CDCA3,GNB3	TPI1
	Consensus_SE_332	167624	375	PFKFB4	SLC26A6				332			332	chr3	48504872	48521531	13	16659	TREX1,SHISA5,ATRIP	PLXNB1,CCDC72,ATRIP,CCDC51	TREX1
	Consensus_SE_15	167649	376	RPA2	EYA3				15			15	chr1	28176899	28232303	9	55404	PPP1R8,RPA2,C1orf38	PPP1R8,SCARNA1,SMPDL3B	C1orf38
	Consensus_SE_440	167779	377	AIG1					440			440	chr6	143226970	143269566	11	42596	HIVEP2		HIVEP2
	Consensus_SE_43	168383	378	GATAD2B	CRTC2	JTB			43			43	chr1	153720811	153778811	5	58000	SLC27A3,INTS3,GATAD2B		SLC27A3
	Consensus_SE_305	168557	379	C20orf203	DNMT3B				305			305	chr20	31096090	31172777	4	76687		LOC149950,C20orf112	LOC149950
	Consensus_SE_13	168605	380	SFN					13			13	chr1	27094403	27137158	6	42755	ARID1A,PIGV	ZDHHC18	PIGV
	Consensus_SE_265	168780	381						265	BCL11A		265	chr2	60687738	60784717	6	96979	BCL11A		BCL11A
	Consensus_SE_8	168858	382						8	PLEKHM2		8	chr1	16006088	16066162	3	60074	PLEKHM2,SLC25A34	FBLIM1,TMEM82,RSC1A1	PLEKHM2
	Consensus_SE_306	169350	383	LPIN3					306			306	chr20	39762617	39814122	5	51505	ZHX3,PLCG1	PLCG1	PLCG1
	Consensus_SE_115	170173	384						115	BCL2L14		115	chr12	12150987	12189323	7	38336		BCL2L14	BCL2L14
	Consensus_SE_401	173144	385						401	HNRNPH1		401	chr5	179025944	179062014	7	36070	HNRNPH1,RUFY1	C5orf60,CBY3	HNRNPH1
	Consensus_SE_247	173704	386	FTL					247			247	chr19	49357010	49386651	12	29641	TULP2,PLEKHA4,PPP1R15A	BCAT2,NUCB1,PLEKHA4,HSD17B14	PLEKHA4
	Consensus_SE_209	174040	387						209	NARF		209	chr17	80391734	80420594	4	28860	C17orf62,NARF,HEXDC	C17orf101,C17orf62,NARF	C17orf62
	Consensus_SE_513	174170	388		EXOSC4				513			513	chr8	144688425	144701213	6	12788	PYCRL,TSTA3	C8orf73,NAPRT1,ZNF623,EEF1D,TIGD5,GSDMD	PYCRL
	Consensus_SE_237	174528	389						237	AKAP8		237	chr19	15469711	15516997	7	47286	AKAP8,AKAP8L	MIR1470,WIZ	AKAP8
	Consensus_SE_250	174545	390						250	TMC4		250	chr19	54638034	54672395	3	34361	LENG1,CNOT3,TMC4	OSCAR,TSEN34,RPS9,NDUFA3,PRPF31,MBOAT7,TFPT	LENG1
	Consensus_SE_303	174957	391	PDRG1	CCM2L				303			303	chr20	30394242	30478712	4	84470	DUSP15,TTLL9,MYLK2,FOXS1		FOXS1
	Consensus_SE_349	175178	392	ALG3	PSMD2				349			349	chr3	183871882	183901868	4	29986	AP2M1,DVL3	VWA5B2,EIF2B5,ABCF3,AP2M1	AP2M1
	Consensus_SE_49	175265	393	PBX1-AS1					49			49	chr1	164662188	164775412	4	113224	PBX1		PBX1
	Consensus_SE_431	176510	394						431	SLC17A5		431	chr6	74260613	74322738	9	62125	SLC17A5	EEF1A1	EEF1A1
	Consensus_SE_340	179119	395	BOC					340			340	chr3	112910809	113006773	4	95964	WDR52,BOC		BOC
	Consensus_SE_335	179522	396						335	GLYCTK		335	chr3	52308127	52329922	4	21795	GLYCTK,WDR82,MIR135A1	PPM1M,TLR9,MIRLET7G,DNAH1,TWF2	GLYCTK
	Consensus_SE_399	179767	397	SLC34A1	RGS14	DBN1			399			399	chr5	176722113	176740985	5	18872	PRELID1,NSD1,MXD3,RAB24	RAB24,LMAN2,RGS14	PRELID1
	Consensus_SE_61	181930	398	PFKFB3	RBM17				61			61	chr10	5968271	6020854	7	52583	FBXO18,IL15RA	ANKRD16	IL15RA
	Consensus_SE_198	181946	399	EFCAB13					198			198	chr17	45299524	45394070	3	94546	MYL4,ITGB3	CDC27,C17orf57	ITGB3
	Consensus_SE_45	182140	400						45	PMF1-BGLAP		45	chr1	156172828	156233405	4	60577	BGLAP,PMF1,PAQR6,SLC25A44,SMG5	VHLL,TMEM79,SEMA4A,C1orf85	BGLAP
	Consensus_SE_325	182217	401						325	SBF1		325	chr22	50874621	50923104	3	48483	PPP6R2,ADM2,SBF1	ODF3B,SCO2,NCAPH2,LMF2,MIOX,TYMP	SBF1
	Consensus_SE_314	182326	402	COL6A2					314			314	chr21	47369422	47427590	6	58168	COL6A1		COL6A1
	Consensus_SE_135	182451	403						135	ACIN1		135	chr14	23525171	23566636	3	41465	CDH24,ACIN1,C14orf119	C14orf93,PSMB5,CDH24,CEBPE,PSMB11	ACIN1
	Consensus_SE_538	182895	404						538	NCS1		538	chr9	132932837	133001887	8	69050	NCS1		NCS1
	Consensus_SE_464	183701	405						464	ARPC1B		464	chr7	98955467	98995502	9	40035	PDAP1,ARPC1A,ARPC1B	CPSF4,BUD31,PTCD1	ARPC1B
	Consensus_SE_180	184377	406						180	ZC3H18		180	chr16	88654239	88726363	5	72124	ZC3H18,CYBA,IL17C,MVD	RNF166,SNAI3,MGC23284,CTU2	IL17C
	Consensus_SE_260	184594	407	TOGARAM2	CLIP4				260			260	chr2	29172846	29299512	4	126666	FAM179A,C2orf71	SNORD53,SNORD92,CLIP4	FAM179A
	Consensus_SE_207	185078	408						207	GAA		207	chr17	78025604	78107830	5	82226	GAA,CCDC40	CARD14,TBC1D16,EIF4A3	GAA
	Consensus_SE_111	185244	409						111	BARX2		111	chr11	129233907	129330974	7	97067	BARX2		BARX2
	Consensus_SE_245	186950	410	PSG5	PSG9	ZNF575			245			245	chr19	43561898	43740534	8	178636	PSG4,LOC284344,PSG2,PSG5	PSG5,PSG9,PSG11	PSG5
	Consensus_SE_414	187002	411						414	MBOAT1		414	chr6	20117122	20219877	6	102755	MBOAT1		MBOAT1
	Consensus_SE_291	187619	412						291	WNT6		291	chr2	219697548	219774804	6	77256	WNT10A,WNT6	PRKAG3,CDK5R2	WNT10A
	Consensus_SE_324	187677	413	TTLL1					324			324	chr22	42992999	43034040	3	41041	POLDIP3,RNU12,CYB5R3	RRP7B,CYB5R3,SERHL2,ATP5L2	RNU12
	Consensus_SE_69	187945	414						69			69	chr10	47593234	47698904	6	105670	ANTXRL	ANXA8L2	ANTXRL
	Consensus_SE_550	188222	415						550	MSN		550	chrX	64853284	64932281	7	78997	MSN		MSN
	Consensus_SE_411	188642	416	C6orf52	TMEM14C	SYCP2L			411			411	chr6	10510008	10570418	12	60410	GCNT2	GCNT2	GCNT2
	Consensus_SE_208	190925	417						208	MAFG		208	chr17	79871239	79888760	7	17521	SIRT7,MAFG,LOC92659	ASPSCR1,ARHGDIA,PCYT2,THOC4,NOTUM,NPB,PYCR1,ANAPC11,MYADML2	MAFG
	Consensus_SE_148	191450	418						148	ITGA11		148	chr15	68594777	68725187	4	130410	ITGA11	FEM1B	ITGA11
	Consensus_SE_423	191635	419						423	PSMB8-AS1		423	chr6	32808007	32829543	5	21536	PSMB8,LOC100507463,TAP1,PSMB9	LOC100294145,TAP2,HLA-DOB,PPP1R2P1	TAP1
	Consensus_SE_246	192171	420						246	INAFM1		246	chr19	47743733	47778066	3	34333	CCDC9	BBC3,MIR3191,MIR3190,PRR24,C5AR1	CCDC9
	Consensus_SE_176	192910	421						176	IL34		176	chr16	70574046	70645701	11	71655	SF3B3,IL34	COG4,SNORD111,IL34,MIR3647,SNORD111B	IL34
	Consensus_SE_356	193114	422	ZFYVE28	RNF4				356			356	chr4	2241407	2305772	6	64365	MXD4,HAUS3,ZFYVE28	POLN	MXD4
	Consensus_SE_169	193261	423	BRD7					169			169	chr16	50267949	50349400	4	81451	ADCY7,PAPD5		ADCY7
	Consensus_SE_553	193363	424						553	ELF4		553	chrX	129213988	129270196	9	56208	AIFM1,ELF4	RAB33A	ELF4
	Consensus_SE_528	194247	425	DAPK1					528			528	chr9	90108926	90234982	5	126056	DAPK1		DAPK1
	Consensus_SE_422	194339	426						422	NOTCH4		422	chr6	32153563	32165963	6	12400	PBX2,GPSM3,NOTCH4	AGPAT1,RNF5,PPT2,EGFL8,RNF5P1,PRRT1,AGER,LOC100507547	PBX2
	Consensus_SE_184	194761	427						184	ALOX12-AS1		184	chr17	6913787	6927086	15	13299	BCL6B,MIR195,MIR497,RNASEK,ALOX12,C17orf49	SLC16A13,C17orf49,SLC16A11	MIR195
	Consensus_SE_459	195743	428	RABGEF1					459			459	chr7	66096025	66149340	3	53315	KCTD7		KCTD7
	Consensus_SE_101	195756	429						101	DGAT2-DT		101	chr11	75477276	75538861	5	61585	DGAT2,UVRAG	MOGAT2	UVRAG
	Consensus_SE_531	196139	430						531		ATAD3C	531	chr9	95942839	96026867	6	84028	WNK2	NINJ1	WNK2
	Consensus_SE_412	196359	431						412	SYCP2L		412	chr6	10719724	10762783	5	43059	TMEM14B,TMEM14C	TMEM14B,PAK1IP1,C6orf52,TMEM14C	TMEM14B
	Consensus_SE_533	196676	432	AKNA	WHRN				533			533	chr9	117101942	117179726	9	77784	AKNA,DFNB31	ORM2,ORM1	AKNA
	Consensus_SE_157	196799	433						157	SYNM		157	chr15	99640565	99765527	3	124962	SYNM,TTC23	LRRC28	SYNM
	Consensus_SE_112	197007	434						112	CACNA1C-IT3		112	chr12	2348291	2469227	6	120936	CACNA1C		CACNA1C
	Consensus_SE_283	197184	435						283	FMNL2		283	chr2	153255808	153383755	6	127947	FMNL2		FMNL2
	Consensus_SE_75	197269	436						75	GRK5		75	chr10	121011423	121093795	7	82372	GRK5		GRK5
	Consensus_SE_449	198076	437	SNX8					449			449	chr7	2274785	2314707	6	39922	NUDT1,FTSJ2,SNX8	NUDT1,MAD1L1	NUDT1
	Consensus_SE_235	198222	438						235	RFX1		235	chr19	14074287	14137467	5	63180	RFX1	PALM3,IL27RA,DCAF15,RLN3,LOC113230,PODNL1	RFX1
	Consensus_SE_83	199203	439	MRPL17					83			83	chr11	6623843	6670655	4	46812	TPP1,ILK,RRP8,TAF10,DCHS1	MRPL17	TPP1
	Consensus_SE_372	201248	440	CEP72-DT	BRD9				372			372	chr5	456583	534618	3	78035	LOC25845,SLC9A3,EXOC3	C5orf55	LOC25845
	Consensus_SE_20	201290	441	KLF17					20			20	chr1	44460550	44525780	7	65230	SLC6A9,CCDC24	B4GALT2,DPH2,ATP6V0B,IPO13	SLC6A9
	Consensus_SE_374	203487	442						374	ADAMTS16		374	chr5	5218355	5395049	5	176694	ADAMTS16	KIAA0947	KIAA0947
	Consensus_SE_493	206008	443						493	CEBPD		493	chr8	48640309	48679035	18	38726	KIAA0146,CEBPD		CEBPD
	Consensus_SE_132	207701	444						132	PCID2		132	chr13	113825377	113876439	8	51062	PCID2,CUL4A,PROZ	F10,PCID2	PCID2
	Consensus_SE_382	208129	445	TTC23L					382			382	chr5	34648456	34719485	4	71029	RAI14		RAI14
	Consensus_SE_47	209410	446	SDHC					47			47	chr1	161144757	161179249	11	34492	NDUFS2,B4GALT3,ADAMTS4	DEDD,PPOX,FCER1G,USP21,TOMM40L,PCP4L1,NR1I3,APOA2,UFC1	ADAMTS4
	Consensus_SE_134	209536	447	SLC7A7	AJUBA	CDH24			134			134	chr14	22942633	23042568	10	99935	DAD1	ABHD4	DAD1
	Consensus_SE_141	209701	448						141	BCL11B		141	chr14	99640307	99753954	9	113647	BCL11B		BCL11B
	Consensus_SE_19	211275	449						19	HIVEP3		19	chr1	42079725	42161374	7	81649	HIVEP3		EDN2
	Consensus_SE_58	211915	450	ENAH	SRP9				58			58	chr1	225605458	225663409	6	57951	LBR		LBR
	Consensus_SE_98	212399	451						98	RELT		98	chr11	73073355	73137703	9	64348	ARHGEF17,RELT,FAM168A		RELT
	Consensus_SE_402	213308	452	MRNIP					402			402	chr5	179218522	179236246	4	17724	SQSTM1,MGAT4B,LTC4S,MIR1229	C5orf45,SQSTM1	MIR1229
	Consensus_SE_163	214202	453	IL4R	IL21R-AS1				163			163	chr16	27208528	27303010	4	94482	JMJD5,FLJ21408,NSMCE1	IL4R	FLJ21408
	Consensus_SE_241	215203	454	FFAR1					241			241	chr19	35726381	35771174	8	44793	LSR,USF2	HAMP,LSR,MAG,CD22,FAM187B	LSR
	Consensus_SE_125	215578	455	ORAI1	MORN3				125			125	chr12	121927483	122030481	6	102998	KDM2B	ORAI1	KDM2B
	Consensus_SE_456	216935	456	PPIA	H2AZ2				456			456	chr7	44748228	44820947	8	72719	ZMIZ2,OGDH	PPIA	ZMIZ2
	Consensus_SE_452	218153	457	SNORD93	IL6				452			452	chr7	22599203	22715724	9	116521			IL6
	Consensus_SE_185	218817	458						185	GABARAP		185	chr17	7135593	7148589	8	12996	CTDNEP1,GABARAP,DVL2,PHF23	ACADVL,DLG4,C17orf81,YBX2,CLDN7,MIR324,SLC2A4	PHF23
	Consensus_SE_50	218908	459	MPC2	TIPRL				50			50	chr1	167682941	167773106	3	90165	MPZL1		MPZL1
	Consensus_SE_455	220229	460	PPIA	H2AZ2	ZMIZ2			455			455	chr7	44627959	44686000	11	58041	OGDH	DDX56,NPC1L1,TMED4	OGDH
	Consensus_SE_375	220321	461	DAP					375			375	chr5	10678663	10761342	6	82679	DAP		DAP
	Consensus_SE_289	221419	462	FZD7					289			289	chr2	202817139	202908407	10	91268	FZD7		FZD7
	Consensus_SE_166	222484	463						166	SNX29P2		166	chr16	29259521	29332767	10	73246	RUNDC2C		RUNDC2C
	Consensus_SE_137	222776	464						137	DPF3		137	chr14	73065369	73223355	5	157986	DPF3		DPF3
	Consensus_SE_9	225882	465						9	ZBTB17		9	chr1	16209727	16295063	10	85336	SPEN,ZBTB17	C1orf64,FLJ37453	ZBTB17
	Consensus_SE_351	226141	466						351	LPP		351	chr3	187902050	188024444	10	122394	LPP	FLJ42393,LOC339929	LPP
	Consensus_SE_242	226559	467	APLP1	LRFN3				242			242	chr19	36182975	36232321	5	49346	ZBTB32,MLL4,TMEM149	ARHGAP33,U2AF1L4,UPK1A,C19orf55,COX6B1,LIN37,HSPB6,PSENEN	MLL4
	Consensus_SE_24	226770	468						24	CPT2		24	chr1	53550339	53664283	6	113944	CPT2,PODN,SLC1A7	C1orf123,MAGOH	SLC1A7
	Consensus_SE_217	227450	469						217	LIPG		217	chr18	47020676	47196067	3	175391	LIPG	RPL17-C18ORF32,SNORD58B,SNORD58C,SNORD58A,DYM,RPL17,C18orf32,MIR1539,U58	LIPG
	Consensus_SE_23	229622	470						23	CDKN2C		23	chr1	51420261	51451691	15	31430	CDKN2C,FAF1		CDKN2C
	Consensus_SE_368	231663	471	ANXA2P1	TRIM2				368			368	chr4	154034384	154187787	5	153403	TRIM2	ANXA2P1	TRIM2
	Consensus_SE_194	231680	472	NKIRAS2	DHX58				194			194	chr17	40117568	40178274	4	60706	CNP,DNAJC7,TTC25,NKIRAS2	NKIRAS2,ACLY	DNAJC7
	Consensus_SE_514	232584	473	PLEC					514			514	chr8	144898412	144925674	5	27262	PUF60,NRBP2	PUF60,MIR937,EPPK1,SCRIB	PUF60
	Consensus_SE_119	233316	474						119	TUBA1A		119	chr12	49580311	49674778	5	94467	TUBA1C,TUBA1A	PRPH,TROAP	TUBA1C
	Consensus_SE_439	233690	475	WAKMAR2					439			439	chr6	138117740	138254924	9	137184	TNFAIP3		TNFAIP3
	Consensus_SE_554	235595	476						554	HAUS7		554	chrX	152715632	152787990	8	72358	HAUS7,BGN	ZFP92,TREX2,ATP2B3	BGN
	Consensus_SE_81	236258	477	IGF2					81			81	chr11	1927791	2019024	6	91233	MRPL23,LOC100133545,TNNT3,H19,MIR675	TNNT3,LSP1,MIR4298	MRPL23
	Consensus_SE_205	242532	478	MIR3678					205			205	chr17	73222026	73270846	4	48820	GGA3,NUP85,LOC100287042,MIF4GD,MRPS7,SLC25A19	SUMO2	GGA3
	Consensus_SE_150	244078	479						150	C15orf39		150	chr15	75430257	75509028	6	78771	C15orf39	GOLGA6C	C15orf39
	Consensus_SE_446	246101	480						446	THBS2		446	chr6	169539668	169663988	11	124320	THBS2		THBS2
	Consensus_SE_195	246444	481	SOST					195			195	chr17	41692366	41838465	7	146099	MEOX1,SOST	C17orf105,DUSP3	MEOX1
	Consensus_SE_302	246768	482	RNF24					302			302	chr20	3818137	3881060	3	62923	PANK2,MAVS	CDC25B,MIR103-2AS,MIR103-2,C20orf29	PANK2
	Consensus_SE_77	246894	483	ADAM12					77			77	chr10	127768459	127953673	5	185214	ADAM12		ADAM12
	Consensus_SE_226	247215	484	CACTIN					226			226	chr19	3532630	3582270	7	49640	C19orf28,FZR1,C19orf71,HMG20B	GIPC3,C19orf28,DOHH,C19orf29,TBXA2R	C19orf28
	Consensus_SE_536	247911	485	GOLGA2					536			536	chr9	130898972	130956239	7	57267	LCN2,CIZ1,C9orf16	SLC25A25,LOC100289019,CIZ1,LOC389791,PTGES2,DNM1	C9orf16
	Consensus_SE_321	249685	486						321	LOC100506472		321	chr22	39807824	39899419	8	91595	MGAT3,TAB1,SMCR7L	ATF4,RPS19BP1,SYNGR1	MGAT3
	Consensus_SE_447	249864	487						447	FAM20C		447	chr7	166695	232660	9	65965	FAM20C		FAM20C
	Consensus_SE_377	250007	488						377	TRIO		377	chr5	14322433	14493131	3	170698	TRIO		FAM105A
	Consensus_SE_173	250721	489						173	CETP		173	chr16	56993322	57095781	10	102459	NLRC5,CETP	CPNE2,HERPUD1	NLRC5
	Consensus_SE_311	252301	490	HSF2BP					311			311	chr21	44560102	44632337	13	72235	CRYAA	U2AF1	CRYAA
	Consensus_SE_407	252425	491	BPHL	PSMG4				407			407	chr6	2942966	3014081	7	71115	NQO2,DKFZP686I15217,SERPINB6	FAM136B,DKFZP686I15217,SERPINB9,LOC401233	SERPINB6
	Consensus_SE_238	252664	492						238	KLF2		238	chr19	16403615	16514630	5	111015	EPS15L1,KLF2		KLF2
	Consensus_SE_222	253336	493						222	MADCAM1		222	chr19	487901	540009	4	52108	MADCAM1,CDC34,C19orf20	SHC2,ODF3L2,BSG,HCN2,GZMM	C19orf20
	Consensus_SE_25	255576	494						25	LRP8		25	chr1	53736550	53814668	7	78118	LRP8	LRP8,MAGOH	LRP8
	Consensus_SE_512	257271	495	RHPN1					512			512	chr8	144342928	144378760	10	35832	GLI4,ZNF696,ZFP41	GPIHBP1,TOP1MT	GLI4
	Consensus_SE_197	258981	496						197	MAP3K14-AS1		197	chr17	43296625	43327414	18	30789	LOC100133991,FMNL1	LOC100133991,C17orf46	FMNL1
	Consensus_SE_421	264258	497						421	MSH5-SAPCD1		421	chr6	31694724	31721498	16	26774	CLIC1,MSH5,DDAH2	VARS,BAT5,C6orf26,LY6G5C,LY6G6C,C6orf25,LY6G6D,LY6G6F,MSH5,LY6G6E,C6orf27	MSH5
	Consensus_SE_297	267336	498						297	MIR4269		297	chr2	240134193	240252101	13	117908	HDAC4,MIR4269	MGC16025	MIR4269
	Consensus_SE_344	267917	499						344	COPG1		344	chr3	128897783	128972405	5	74622	CNBP,COPG	C3orf37,ISY1,CNBP	CNBP
	Consensus_SE_398	269421	500	STK10	UBTD2				398			398	chr5	171522432	171616160	8	93728	STK10	EFCAB9	STK10
	Consensus_SE_405	270000	501						405	FOXC1		405	chr6	1669661	1926207	3	256546	GMDS		FOXC1
	Consensus_SE_381	272408	502						381	ADAMTS12		381	chr5	33684793	33862556	4	177763	ADAMTS12		ADAMTS12
	Consensus_SE_2	273803	503	MORN1	PRXL2B				2			2	chr1	2119130	2148532	7	29402	LOC100128003,C1orf86	SKI	C1orf86
	Consensus_SE_400	276344	504	ADAMTS2					400			400	chr5	178682897	178773723	11	90826	ADAMTS2		ADAMTS2
	Consensus_SE_92	277295	505	BEST1					92			92	chr11	61593616	61692294	6	98678	FADS2,FADS3,RAB3IL1	MIR611,C11orf10,FADS1,MIR1908,BEST1,FTH1,FEN1	FADS3
	Consensus_SE_97	278946	506						97	MIR4489		97	chr11	65401468	65431697	9	30229	SIPA1,PCNXL3,RELA	KAT5,KCNK7,MAP3K11,RELA	SIPA1
	Consensus_SE_147	279639	507	SPG21					147			147	chr15	65103239	65198130	15	94891	PLEKHO2,PIF1	ANKDD1A,MIR1272,RBPMS2	PLEKHO2
	Consensus_SE_555	280890	508						555	MIR718		555	chrX	153264740	153323462	10	58722	MECP2,IRAK1,MIR718	HCFC1,MIR3202-2,TMEM187,MIR3202-1,IRAK1	MIR718
	Consensus_SE_319	282658	509	BAIAP2L2	DMC1				319			319	chr22	38360682	38450250	10	89568	POLR2F,SOX10	SLC16A8,PICK1,C22orf23	SOX10
	Consensus_SE_178	282958	510						178	CRISPLD2		178	chr16	84805544	84940467	7	134923	USP10,CRISPLD2		CRISPLD2
	Consensus_SE_530	285864	511						530	SEMA4D		530	chr9	91987337	92155097	7	167760	SEMA4D		SEMA4D
	Consensus_SE_304	288297	512						304	NOL4L		304	chr20	31015015	31074116	12	59101	ASXL1,C20orf112		C20orf112
	Consensus_SE_213	288604	513	MTCL1					213			213	chr18	8695244	8869467	6	174223	KIAA0802		KIAA0802
	Consensus_SE_543	289998	514	TMEM250					543			543	chr9	138796547	138915853	3	119306	UBAC1,CAMSAP1,NACC2		UBAC1
	Consensus_SE_406	292114	515	LINC01011	RIPK1	SERPINB9			406			406	chr6	2837714	2902660	13	64946	SERPINB9,MGC39372,SERPINB1		MGC39372
	Consensus_SE_204	294046	516						204	SOX9		204	chr17	70026398	70131540	16	105142	SOX9		SOX9
	Consensus_SE_310	295517	517						310	PKNOX1		310	chr21	44385070	44511662	3	126592	CBS,PKNOX1	U2AF1	CBS
	Consensus_SE_248	296851	518						248	RUVBL2		248	chr19	49449389	49498483	13	49094	RUVBL2,BAX,FTL,GYS1	SNAR-G1,GYS1,CGB2,SNAR-G2,CGB,DHDH,LHB,TULP2,NUCB1,CGB5,CGB1	FTL
	Consensus_SE_315	297565	519	YBEY					315			315	chr21	47441607	47566580	11	124973	FTCD,COL6A2	COL6A1,C21orf56	COL6A2
	Consensus_SE_192	300392	520	EPOP					192			192	chr17	36569391	36667996	13	98605	ARHGAP23		ARHGAP23
	Consensus_SE_461	302165	521						461	RFC2		461	chr7	73665611	73785679	7	120068	RFC2,CLIP2	CLIP2,LAT2	CLIP2
	Consensus_SE_485	306860	522						485	C8orf58		485	chr8	22434644	22480541	5	45897	KIAA1967,PDLIM2,C8orf58,BIN3	SORBS3,C8orf58,FLJ14107	C8orf58
	Consensus_SE_3	312129	523						3	LOC100129534		3	chr1	2199214	2266883	13	67669	MORN1,SKI	LOC100129534	LOC100129534
	Consensus_SE_95	316488	524	DPF2	SCYL1				95			95	chr11	65028365	65109971	9	81606	DPF2,CDC42EP2,POLA2	SLC22A20,FRMD8,TIGD3,SLC25A45	CDC42EP2
	Consensus_SE_280	326455	525						280	HS6ST1		280	chr2	129102173	129295319	8	193146		HS6ST1	HS6ST1
	Consensus_SE_357	329679	526	GRPEL1	TBC1D14				357			357	chr4	6887406	7038995	8	151589	TBC1D14,LOC100129931	GRPEL1,TADA2B,CCDC96	TBC1D14
	Consensus_SE_537	332273	527	FNBP1					537			537	chr9	132680904	132834890	10	153986	GPR107,FNBP1	GPR107	FNBP1
	Consensus_SE_236	333972	528	ADGRE2	PTGER1				236			236	chr19	14458768	14548938	10	90170	PKN1,CD97,DDX39	PTGER1,PKN1	CD97
	Consensus_SE_373	334987	529	MIR4457					373			373	chr5	1050700	1168523	14	117823	SLC12A7	SLC6A19,NKD2	SLC12A7
	Consensus_SE_534	336486	530	TRAF1	CNTRL				534			534	chr9	123619702	123706361	12	86659	PHF19,TRAF1	PSMD5,LOC253039	TRAF1
	Consensus_SE_352	339169	531	TMEM44-AS1					352			352	chr3	194192535	194322730	10	130195	FLJ34208,TMEM44	ATP13A3,TMEM44	FLJ34208
	Consensus_SE_214	343136	532						214	IMPA2		214	chr18	11918847	12057842	8	138995	IMPA2	MPPE1	IMPA2
	Consensus_SE_511	344567	533						511	PTP4A3		511	chr8	142353807	142445284	11	91477	PTP4A3,LOC731779,FLJ43860,GPR20	PTP4A3	GPR20
	Consensus_SE_492	354738	534	AP3M2	VDAC3				492			492	chr8	41539320	41692231	8	152911	ANK1	ANK1,MIR486,NKX6-3	ANK1
	Consensus_SE_6	360375	535	DHRS3	VPS13D				6			6	chr1	12172732	12306358	12	133626	TNFRSF1B,TNFRSF8,VPS13D	VPS13D	TNFRSF1B
	Consensus_SE_227	366287	536						227	PIP5K1C		227	chr19	3600259	3730890	7	130631	TJP3,C19orf29,PIP5K1C,TBXA2R	GIPC3,C19orf28,MRPL54,APBA3,RAX2,HMG20B,PIP5K1C,TBXA2R	PIP5K1C
	Consensus_SE_159	370492	537	CHSY1					159			159	chr15	101590437	101751118	11	160681	LRRK1,CHSY1		CHSY1
	Consensus_SE_199	371571	538	HOXB5					199			199	chr17	46616696	46705791	13	89095	HOXB4,HOXB7,HOXB6,LOC404266,HOXB2,HOXB9,HOXB5,HOXB8,HOXB3,MIR10A	HOXB1,MIR196A1	MIR10A
	Consensus_SE_323	372572	539	NFAM1					323			323	chr22	42659651	42796010	9	136359	LOC388906,NFAM1	TCF20	LOC388906
	Consensus_SE_279	376178	540						279	EN1		279	chr2	119543776	119622500	14	78724	EN1		EN1
	Consensus_SE_353	383076	541	XXYLT1	PPP1R2				353			353	chr3	194781238	194990167	6	208929	C3orf21		C3orf21
	Consensus_SE_181	388597	542	SLC43A2					181			181	chr17	1458220	1552232	12	94012	PITPNA,SLC43A2,SCARF1,RILP	PRPF8,SCARF1,LOC100306951,INPP5K	SLC43A2
	Consensus_SE_10	407463	543						10	RUNX3		10	chr1	25219373	25373595	16	154222	RUNX3		RUNX3
	Consensus_SE_474	413982	544	CALD1	CYREN				474			474	chr7	134363683	134634812	9	271129	BPGM,CALD1	CALD1,AGBL3	CALD1
	Consensus_SE_221	422656	545	NFATC1					221			221	chr18	77138871	77404325	11	265454	NFATC1	CTDP1,NFATC1	NFATC1
	Consensus_SE_404	426795	546	LINC01600	MYLK4	WRNIP1			404			404	chr6	1552382	1644769	15	92387	FOXC1,GMDS		FOXC1
	Consensus_SE_535	427648	547	PIP5KL1					535			535	chr9	130569618	130684467	11	114849	ENG,PIP5KL1,AK1,FPGS,ST6GALNAC4,ST6GALNAC6	CDK9,MIR2861,SH2D3C,ENG,DPM2,FAM102A	ENG
	Consensus_SE_233	429693	548	YIPF2	LDLR	SMARCA4			233			233	chr19	10971761	11088773	9	117012	YIPF2,C19orf38,SMARCA4,C19orf52,CARM1	TMED1,SMARCA4,MIR199A1	YIPF2
	Consensus_SE_206	437046	549	JMJD6					206			206	chr17	74465687	74554677	16	88990	RHBDF2,AANAT,PRCD,CYGB	ST6GALNAC2,SNORD1A,SNORD1B,SNORD1C,UBE2O	RHBDF2
	Consensus_SE_232	450128	550	QTRT1	SLC44A2				232			232	chr19	10682910	10771970	11	89060	ILF3,LOC147727,SLC44A2,AP1M2	ATG4D,CDKN2D,QTRT1,MIR1238,KRI1	SLC44A2
	Consensus_SE_486	450154	551	LOXL2					486			486	chr8	23145509	23275915	19	130406	R3HCC1,LOXL2	ENTPD4,CHMP7	LOXL2
	Consensus_SE_326	511097	552	ARSA					326			326	chr22	50959446	50990378	25	30932	ODF3B,KLHDC7B,SCO2,TYMP,C22orf41,NCAPH2	CPT1B,LMF2,SBF1,LOC100144603,ADM2,MIOX,MAPK8IP2,CHKB,TYMP	ODF3B
	Consensus_SE_448	688052	553						448	MIR4655		448	chr7	1881196	2220060	8	338864	MAD1L1		MAD1L1
	Consensus_SE_133	768553	554	RASA3					133			133	chr13	114739836	114932776	37	192940	RASA3		RASA3
	Consensus_SE_318	917674	555	LIF	OSBP2	RNF215			318			318	chr22	30579074	30729161	36	150087	TBC1D10A,SF3A1,GATSL3,OSM,LIF	CCDC157	OSM

## Sheet: Supplementary Table 7-METABRIC
	Sample	EMTstatus	NMF	Grade	Stage	Age	EMTscore	purity	BL1	M	BL2	LAR	MSL	IM	NMF1_Sig	NMF2_Sig
	MB-0269	M	NMF2	G3	II	≤50	4.26645	0.43	-0.518062	0.0547354	0.460277	0.115417	0.519124	-0.115585	560.513	1120.3
	MB-0174	M	NMF2	G3	II	>50	1.58562	0.2	-0.444741	0.0261224	0.407549	0.106779	0.4303	-0.087081	909.151	1062.04
	MB-0446	M	NMF2	G3	II	>50	0.62996	0.23	0.0175752	0.0250901	0.241807	-0.173106	-0.0270407	0.0536621	749.513	952.464
	MB-7025	M	NMF2	G3		>50	1.80878	1	-0.363037	-0.248548	0.238951	-0.209324	0.640849	0.278246	599.71	1287.06
	MB-0284	M	NMF2			>50	1.81272	0.39	0	0	0	0	0	0	699.103	954.277
	MB-7023	M	NMF2	G3		>50	1.96267	0.38	-0.0149296	-0.114174	0.433743	-0.22315	0.0643248	0.0951534	648.545	1129.35
	MB-5162	M	NMF2	G2	I	>50	3.39523	1	-0.604597	0.122244	0.338199	0.126104	0.689504	-0.215357	1038.67	1031.78
	MB-2643	M	NMF2	G2	I	≤50	3.84765	1	-0.566221	-0.205483	0.27244	0.194729	0.604718	0.153572	392.341	1510.13
	MB-0289	M	NMF2	G3	II	>50	4.04527	1	-0.525907	-0.196577	0.212933	0.195559	0.696411	0.0817803	387.498	1407.31
	MB-0893	M	NMF2	G3	II	>50	3.19953	0.58	-0.461049	-0.416854	0.11526	0.222092	0.537327	0.348694	324.05	1603.74
	MB-7258	E	NMF1	G3		≤50	-1.27969	0.44	0.0854907	0.173404	0.296992	0.0877109	-0.280894	-0.234477	1310.59	661.268
	MB-4621	E	NMF1	G3	III	≤50	-0.667158	0.35	-0.00262982	0.213242	0.300537	-0.016734	-0.106385	-0.273295	1152.25	765.707
	MB-5560	E	NMF2	G2	I	≤50	-0.176506	0.67	0.210425	-0.147865	0.0506558	-0.24158	-0.0950076	0.115404	794.019	947.596
	MB-3297	E	NMF2	G3	II	≤50	-0.463422	0.29	0.44123	0.000591353	-0.299326	-0.319697	-0.357791	0.169333	634.782	1012.4
	MB-4793	E	NMF1	G3	II	>50	-0.20191	0.45	0.110287	-0.263941	-0.00043514	-0.109372	-0.159998	0.242794	1168.04	978.796
	MB-4942	E	NMF2	G3	II	>50	0.343139	0.2	0.294659	-0.672521	-0.108437	-0.239555	-0.2026	0.737354	620.394	1512.24
	MB-4714	E	NMF1	G3	II	>50	-0.665183	0.33	0.023489	-0.116138	-0.0112943	0.0633889	-0.00232805	0.166773	1107.91	973.301
	MB-4332	E	NMF1	G3	I	≤50	-0.0358776	0.5	0.455458	-0.00148049	-0.274394	-0.2174	-0.344748	0.15191	1478.97	971.349
	MB-4660	E	NMF1	G3	II	≤50	0.186896	0.69	0.359712	0.281729	-0.430697	-0.183594	-0.201117	-0.130947	1846.27	546.375
	MB-4679	E	NMF2	G3	I	>50	-1.05215	1	0.19903	-0.53626	-0.0560764	-0.232712	-0.335708	0.634178	1042.93	1293.81
	MB-5209	E	NMF2	G3	II	>50	-0.234805	1	-0.0478905	-0.385843	0.175868	0.168483	-0.164875	0.386226	1050.98	1367.35
	MB-4880	E	NMF1	G3	II	>50	-0.403161	0.46	0.376853	-0.0900189	0.0455764	-0.166802	-0.296736	0.161991	1601.9	812.511
	MB-4146	E	NMF1	G3	II	≤50	0.285692	0.23	0.132577	-0.251068	-0.25188	0.0627788	-0.0164074	0.37975	1440.37	1353.58
	MB-5551	E	NMF1	G3	II	>50	-0.147595	0.36	0.134566	0.478377	0.12137	-0.248352	-0.0845143	-0.424095	1172.42	477.559
	MB-6280	E	NMF2	G3		>50	-0.912989	0.43	0.501571	-0.139389	0.0892583	-0.348714	-0.531769	0.190839	780.513	1048.4
	MB-2718	E	NMF2	G2	II	≤50	-0.574576	0.51	0.53222	-0.363691	-0.108214	-0.261754	-0.570256	0.405117	572.718	1228.66
	MB-0115	E	NMF1	G3	II	≤50	0.0678741	0.69	0.388623	0.231064	-0.391217	-0.303542	-0.279471	-0.0648049	848.188	867.954
	MB-0149	E	NMF1	G3	II	>50	-1.13716	0.71	0.473167	0.572151	-0.351999	-0.239404	-0.387049	-0.451597	1191.32	372.572
	MB-7012	E	NMF1	G3		>50	-1.0534	0.39	0.416318	0.122058	0.129654	-0.144549	-0.423752	-0.216647	908.485	835.136
	MB-4911	E	NMF1	G3	II	≤50	-1.10129	0.49	0.702095	0.171696	-0.236148	-0.393868	-0.44998	-0.0908178	1070.93	711.093
	MB-0396	E	NMF2	G3	II	>50	-0.632625	0.57	0.456238	-0.0665808	-0.220617	-0.328637	-0.537146	0.262546	603.725	1100.71
	MB-4715	E	NMF1	G3	II	>50	-1.52057	0.5	0.236536	0.0816876	-0.0600376	-0.375394	-0.315587	0.0732119	1092.6	834.908
	MB-5655	E	NMF1	G3	II	>50	-0.211385	0.47	0.466194	0.396397	-0.3482	-0.333645	-0.413533	-0.299962	1147.18	655.14
	MB-6336	E	NMF2	G3		>50	-0.192343	1	0.166479	0.104126	-0.0970183	-0.182111	-0.163813	0.0447618	937.104	1095.98
	MB-7119	E	NMF1	G3		>50	-0.62319	0.42	-0.0702882	-0.156285	-0.141726	0.10195	-0.195984	0.218138	1068.02	948.229
	MB-7155	E	NMF2	G3		≤50	-0.969481	0.4	0.471384	-0.225425	-0.319337	-0.39439	-0.366365	0.378487	641.466	1204.38
	MB-7165	E	NMF2	G3		≤50	-0.96483	0.59	0.460153	-0.167631	-0.149857	-0.26522	-0.522228	0.169958	745.436	1020.1
	MB-5236	E	NMF2	G3	III	>50	-0.805646	0.24	0.725768	-0.316821	-0.405428	-0.382157	-0.451757	0.399123	910.092	1097.36
	MB-0214	E	NMF2	G3	II	≤50	-1.52033	0.63	0	0	0	0	0	0	623.76	1004.02
	MB-7087	E	NMF2	G3		>50	-0.841752	0.64	0.385291	-0.12158	-0.0186938	-0.300659	-0.308213	0.155379	733.012	1178.7
	MB-6242	E	NMF2	G3		≤50	-0.555513	0.63	0.22991	-0.269558	0.269158	-0.089043	-0.399527	0.242355	723.728	1106.36
	MB-0464	E	NMF2	G3	III	>50	-0.983872	0.31	-0.123002	-0.204639	-0.14907	0.273343	-0.077923	0.155784	614.76	1088.9
	MB-4717	E	NMF1	G3	II	≤50	-1.62242	0.44	0.338462	0.13845	-0.0882706	-0.305821	-0.28066	-0.0946923	986.319	769.574
	MB-7154	E	NMF2	G3		>50	-0.509819	0.32	0.223672	-0.294858	-0.00424296	-0.262966	-0.176612	0.390688	820.846	1177.73
	MB-5102	E	NMF1	G3	II	>50	-0.448755	0.66	0.231477	0.160343	-0.0261788	-0.104265	-0.248502	-0.131875	1258	706.33
	MB-7031	E	NMF2	G3		>50	-1.70063	0.69	0.568555	-0.206204	-0.211687	-0.335174	-0.497156	0.247992	697.545	976.433
	MB-0062	E	NMF2	G3	I	>50	-0.863578	0.56	0.591764	-0.00621864	-0.311651	-0.27598	-0.466049	0.0791198	334.228	1010.88
	MB-0100	E	NMF2	G3	II	>50	-1.45656	1	0.299922	0.442443	-0.287762	-0.294498	0.02374	-0.314009	808.409	893.14
	MB-3211	E	NMF2	G3	I	>50	0.181765	0.55	0.238612	-0.0878533	-0.253931	-0.229716	-0.329116	0.195869	779.452	990.655
	MB-5335	E	NMF1	G3	II	≤50	-0.417916	0.37	0.290568	0.562777	-0.0799131	-0.153212	-0.247323	-0.563145	1256.95	439.88
	MB-7036	E	NMF2	G3		>50	-0.274517	0.48	0.485476	-0.184388	-0.106586	-0.313156	-0.3735	0.202697	835.786	1008.82
	MB-0316	E	NMF2	G3	II	>50	-0.426057	0.95	0.478453	-0.45393	-0.0490638	-0.280983	-0.427957	0.539736	606.182	1316.25
	MB-4769	E	NMF1	G3	II	>50	-0.920925	0.64	0.453139	0.071596	-0.198012	-0.221117	-0.398398	-0.1122	1105.15	699.146
	MB-7267	E	NMF1	G3		≤50	-0.133384	0.32	0.718465	0.204186	-0.423171	-0.293256	-0.335078	-0.052597	983.261	828.148
	MB-6188	E	NMF2	G3		≤50	-0.45324	0.25	0.320311	-0.507342	-0.0254515	-0.236423	-0.415589	0.560019	569.375	1266.99
	MB-0874	E	NMF2	G3	II	>50	-0.141242	0.58	0.485807	-0.0869602	-0.0563057	-0.318715	-0.541508	0.196329	652.013	1047.31
	MB-5135	E	NMF1	G3	II	≤50	0.665327	0.77	0.520527	0.544455	-0.395548	-0.239209	-0.300571	-0.448413	1138.19	434.197
	MB-7159	E	NMF1	G3		>50	0.0647537	0.77	0.337955	0.45605	-0.353922	-0.143131	-0.332881	-0.413956	1233.1	403.969
	MB-5348	E	NMF2	G3	II	≤50	-0.400666	1	0.336345	-0.232708	-0.0433634	-0.376518	-0.240607	0.405666	776.278	1130.01
	MB-3001	E	NMF2	G3	II	>50	0.456397	0.52	0.59596	-0.0826767	-0.248471	-0.357528	-0.354018	0.20985	871.156	965.398
	MB-0414	E	NMF2	G3	II	>50	0.68764	0.34	0.526346	-0.302355	-0.367687	-0.428403	-0.314104	0.526764	591.17	1263.29
	MB-2904	E	NMF2	G3	II	≤50	0.606061	0.49	0.308949	-0.202896	-0.397581	-0.169306	-0.312395	0.39312	782.621	1145.2
	MB-5421	E	NMF1	G3	I	>50	0.651453	0.63	0.0981635	0.421678	-0.247298	-0.297097	-0.0409526	-0.330173	1008.06	761.441
	MB-4931	E	NMF2	G3	II	>50	1.10995	0.45	0.0818942	-0.553837	-0.23087	-0.175199	-0.0768712	0.66032	525.766	1601.81
	MB-6245	E	NMF1	G3		≤50	0.754891	0.62	0.238094	0.442235	-0.422843	-0.190325	-0.0894495	-0.236499	1535.43	548.77
	MB-5547	E	NMF1	G3	II	≤50	-0.209039	0.59	0.372073	0.502766	-0.248028	-0.141078	-0.264881	-0.489917	1468.89	497.788
	MB-5138	E	NMF2	G3		≤50	-0.302365	0.24	0.174846	-0.532382	0.293377	-0.0752834	-0.388227	0.53657	833.317	1361.69
	MB-2849	E	NMF2	G3	I	>50	-0.168109	1	-0.267099	-0.313851	0.25836	0.523173	-0.185257	0.195587	848.156	1124.06
	MB-3153	E	NMF1	G3	II	≤50	-0.256777	0.5	-0.144815	-0.234461	0.155501	0.256115	-0.23844	0.104887	1120.8	1111.29
	MB-4417	E	NMF1	G3	II	>50	0.166641	0.33	0.0812287	-0.17379	0.28593	-0.193486	-0.266653	0.228226	1241.94	1067.81
	MB-0608	E	NMF2	G3	II	>50	0.212658	0.31	0.142194	-0.217762	-0.197239	-0.0898587	-0.244117	0.336396	591.464	1170.4
	MB-7225	E	NMF1	G3		≤50	-0.0620705	0.72	-0.365213	0.372195	-0.0583447	0.214565	-0.0447594	-0.36763	1453.95	533.874
	MB-7114	E	NMF2	G3		>50	0.0836212	0.35	0.552516	-0.152377	-0.363249	-0.33303	-0.424575	0.230358	696.974	1175.99
	MB-7089	E	NMF2	G3		≤50	-0.171672	0.22	0.0264647	-0.243075	-0.280149	0.0610233	0.110993	0.267287	904.895	1096.23
	MB-7121	E	NMF2	G3		≤50	0.225769	1	-0.0367954	-0.522202	-0.0415883	-0.247535	0.049125	0.611121	720.183	1392.63
	MB-0238	E	NMF2	G3	II	>50	0.0998529	0.25	0.212558	-0.503334	-0.16661	-0.157425	-0.280065	0.579778	562.595	1384.07
	MB-4945	E	NMF1	G3		>50	0.291079	0.34	0.424296	0.433915	-0.323127	-0.231937	0.111135	-0.312739	1474.54	579.014
	MB-4732	E	NMF1	G3	II	≤50	-0.181852	0.22	-0.0131923	-0.12371	0.0562636	-0.29691	-0.171443	0.194848	966.356	1009.51
	MB-4254	E	NMF2	G3		>50	-0.80423	0.4	0.566183	-0.328507	-0.211526	-0.448536	-0.429779	0.465794	934.583	1103.29
	MB-7269	E	NMF1	G3		≤50	-0.805929	0.47	0.598044	-0.225969	-0.376022	-0.378476	-0.300507	0.382094	988.213	1046.19
	MB-7145	E	NMF1	G3		≤50	-1.08274	0.48	0.520314	0.0469598	-0.241487	-0.26264	-0.253026	-0.023796	962.627	901.752
	MB-5126	E	NMF2	G3		>50	-1.34187	0.41	0.522518	-0.190027	-0.0471554	-0.305533	-0.248365	0.23924	769.293	1094.64
	MB-4696	E	NMF2	G3		≤50	-0.75202	0.4	-0.21059	-0.153861	0.243663	0.0982628	0.0505408	0.105659	767.109	1095.24
	MB-3476	E	NMF2	G3	I	>50	-0.208528	0.25	0.0481636	-0.614304	0.0108094	-0.0616107	-0.183232	0.67417	632.934	1609.3
	MB-3752	E	NMF2	G3	I	≤50	0.87228	1	-0.130843	-0.581395	-0.435853	0.0488129	0.170592	0.634766	466.318	1592.6
	MB-7052	E	NMF2	G3		≤50	0.378389	0.3	0.57033	-0.385268	-0.441282	-0.241107	-0.204589	0.488356	655.331	1360.35
	MB-4408	E	NMF1	G3		>50	0.970581	0.34	0.163995	-0.088507	-0.25889	0.000584417	-0.0972821	0.13513	1545.95	1052.45
	MB-5634	E	NMF2	G3	II	>50	0.336343	0.31	0.236652	-0.435087	-0.287643	-0.0668808	-0.121481	0.439502	808.196	1271.33
	MB-5299	E	NMF1	G3	II	>50	0.271759	0.45	0.398695	0.146194	-0.270816	-0.282034	-0.226988	-0.00343807	1325.64	819.556
	MB-5208	E	NMF1	G3	II	>50	-0.742724	0.39	0.192416	0.372444	-0.193916	0.134997	-0.0751907	-0.355212	1048.31	671.114
	MB-4707	E	NMF1	G3	II	>50	-0.106385	0.64	0.487891	0.29895	-0.30196	-0.32612	-0.291793	-0.169103	1000.2	698.064
	MB-5624	E	NMF1	G3		>50	-0.179977	0.46	0.305108	-0.112984	-0.150246	-0.242978	-0.0969847	0.240667	1031.21	1040.75
	MB-0582	E	NMF1	G3	II	>50	-1.31718	0.85	0.441883	0.230882	-0.408849	-0.0255456	-0.38516	-0.199118	960.632	689.93
	MB-5115	E	NMF1	G3	II	≤50	-0.515663	0.39	0.644199	0.420027	-0.431121	-0.43674	-0.253547	-0.317974	1164.66	578.25
	MB-5529	E	NMF1	G3	II	≤50	-0.998879	0.37	0.302927	0.196842	-0.153832	-0.201715	0.00468147	-0.214894	956.929	912.287
	MB-2833	E	NMF2	G3	II	≤50	0.115939	1	0.248911	-0.396261	-0.544294	-0.0958123	0.0970054	0.542807	481.577	1461.06
	MB-4024	E	NMF1	G3	II	>50	-1.02787	0.75	0.331412	0.450344	-0.278476	-0.198006	-0.179646	-0.368947	1189.77	554.321
	MB-7055	E	NMF1	G3		>50	-0.690903	0.21	0.0464129	0.520522	-0.112577	0.0610767	-0.0702509	-0.512216	1462.75	374.626
	MB-0901	E	NMF2	G3	II	>50	-1.04981	0.52	0.643324	-0.087744	-0.254418	-0.194197	-0.465548	0.135475	618.939	1042
	MB-5526	E	NMF1	G3	I	≤50	-0.543547	0.47	0.0850772	0.304257	-0.124393	-0.105088	-0.0434129	-0.204582	947.215	886.808
	MB-5298	E	NMF1	G3	II	≤50	-0.506766	0.25	0.639926	-0.247657	-0.386333	-0.294516	-0.35778	0.283235	1070.37	1014.56
	MB-3218	E	NMF2	G3	II	≤50	-0.573007	0.33	0.666621	0.0247802	-0.435564	-0.372332	-0.14922	0.119486	737.679	989.237
	MB-5390	E	NMF1	G3	III	≤50	-1.31821	0.56	0.64085	-0.0789649	-0.105747	-0.370603	-0.362249	0.0810727	948.588	844.574
	MB-4757	E	NMF1	G3		≤50	-0.28847	0.33	0.325362	-0.0760709	-0.330742	-0.188218	-0.157707	0.0459231	866.216	927.282
	MB-3067	E	NMF2	G3	II	>50	0.113131	1	0.516853	-0.639446	-0.304594	-0.227745	-0.289253	0.716366	563.016	1449.1
	MB-0259	E	NMF1	G3	III	≤50	-1.72961	0.67	0	0	0	0	0	0	919.025	745.367
	MB-5346	E	NMF2	G3		>50	-1.33359	0.62	0.338948	-0.153945	-0.0328254	-0.194427	-0.333722	0.125115	664.388	1059.18
	MB-5235	E	NMF1	G2	I	>50	-1.11614	0.73	0.141647	0.346263	-0.206551	0.142082	0.105625	-0.456722	1227.03	587.77
	MB-5427	E	NMF1	G2	II	>50	-0.687588	0.58	0.3585	0.688841	-0.1442	-0.161007	-0.142789	-0.648201	1578.97	166.68
	MB-0278	E	NMF1	G3	III	≤50	-0.847793	0.47	0.231742	0.511843	-0.204957	-0.086578	-0.272693	-0.534107	827.495	606.99
	MB-0200	E	NMF2	G3	II	>50	-0.0528943	0.73	0.645343	0.169342	-0.227747	-0.328912	-0.452136	-0.141104	664.734	903.286
	MB-7049	E	NMF1	G3		≤50	-1.04525	0.9	0.20049	0.438423	-0.453643	-0.0775192	-0.0189945	-0.328884	1240.94	457.433
	MB-7151	E	NMF1	G3		>50	0.250356	0.71	0.215793	0.391374	-0.214561	-0.160235	-0.238517	-0.270379	1073.95	648.967
	MB-0540	E	NMF2	G1	I	>50	2.48257	0.59	-0.203859	-0.577415	-0.267253	0.0853441	0.266076	0.644926	137.162	2066.46
	MB-0525	Mix	NMF1	G3	II	≤50	-0.0959855	0.21	-0.412415	0.379634	0.533775	0.520798	-0.0866641	-0.577622	927.848	679.53
	MB-4888	Mix	NMF1	G3	I	>50	0.635349	0.38	0.0726494	0.193133	0.126086	-0.421458	0.231324	-0.078056	1098.32	697.563
	MB-5531	Mix	NMF2	G2	I	>50	0.0386145	1	-0.252044	0.186965	0.291757	-0.0484296	0.279038	-0.188712	890.621	965.434
	MB-0516	Mix	NMF1	G3	I	>50	-0.347451	0.54	0.391614	0.480966	0.179419	-0.409484	-0.334724	-0.394556	846.638	745.984
	MB-0639	Mix	NMF1	G3	I	>50	-0.974542	0.3	0.187477	0.496723	0.204369	-0.20666	-0.0472581	-0.510008	888.299	665.412
	MB-0164	Mix	NMF2	G3	II	≤50	0.0678469	0.24	0.298931	0.0541362	0.236359	-0.411408	-0.241533	-0.0412441	749.598	955.099
	MB-4758	Mix	NMF1	G3		≤50	-0.18735	0.72	0.30182	0.734664	-0.136927	-0.194189	-0.0343733	-0.683146	1312.1	254.714
	MB-5232	Mix	NMF1	G2	I	>50	0.217338	0.39	0.0515275	0.164582	0.154106	-0.13372	0.116115	-0.101908	1193.23	846.074
	MB-5173	Mix	NMF1	G3	II	>50	-0.538851	0.49	0.479816	0.503258	-0.039307	-0.404315	-0.1893	-0.442809	1146.21	590.646
	MB-3058	Mix	NMF1	G3	II	≤50	0.457669	0.45	-0.103578	0.516086	0.207787	-0.143258	0.233894	-0.471618	1176.23	612.667
	MB-5465	Mix	NMF1	G3	II	>50	0.122616	0.47	0.241193	0.627875	-0.082765	-0.303295	-0.10348	-0.557595	1085.67	526.71
	MB-0400	Mix	NMF1	G3	I	>50	0.46502	0.5	0.375723	0.321656	-0.185917	-0.258434	-0.00516511	-0.294709	901.49	694.884
	MB-0420	Mix	NMF1	G3	I	≤50	0.26928	0.56	0.082196	0.609366	0.049664	-0.242907	0.150169	-0.541669	966.296	646.766
	MB-6237	Mix	NMF1	G3	I	>50	0.489429	0.59	0.359101	0.506984	-0.135835	-0.25989	-0.174033	-0.3719	1073.03	556.98
	MB-7017	Mix	NMF2	G3		≤50	1.31058	0.47	0.233328	0.123466	-0.166375	-0.407774	-0.0477844	0.0879054	776.658	956.425
	MB-4622	Mix	NMF1	G3	II	≤50	-0.499233	0.44	0.407803	0.19109	-0.321657	-0.363434	0.00698897	0.0044616	1189.82	729.385
	MB-0500	Mix	NMF1	G3	II	≤50	-1.45332	0.52	0.647873	0.442496	-0.0900961	-0.367699	-0.349889	-0.427043	949.534	634.343
	MB-4881	Mix	NMF1	G3		≤50	-0.792477	0.56	0.266578	0.431365	0.337419	-0.364921	-0.298065	-0.369795	1072.45	670.11
	MB-0658	Mix	NMF2	G3	II	>50	-1.08944	0.41	0.143651	-0.160389	0.220839	-0.341602	-0.0527514	0.312288	617.576	1131.4
	MB-6248	Mix	NMF2	G3		>50	-0.757147	0.57	0.389627	0.103223	-0.179183	-0.344817	-0.336128	0.00164636	834.579	869.415
	MB-4792	Mix	NMF1	G3	II	≤50	0.451465	0.35	0.170298	0.511535	0.151192	-0.35325	-0.0486498	-0.452549	1229.69	526.783
	MB-5651	Mix	NMF1	G3	II	>50	0.533966	0.96	-0.443651	-0.0207149	0.360188	-0.0471495	0.33374	0.00434331	1050.27	1017.06
	MB-0206	Mix	NMF2	G3	II	>50	-0.00452126	0.24	0.397096	-0.556497	0.0819396	-0.337599	-0.118907	0.58463	560.892	1331.53
	MB-4938	Mix	NMF1	G2	II	≤50	-0.0899624	0.52	0.258162	0.655926	-0.00241468	-0.327102	-0.00309369	-0.652453	1201.17	406.708
	MB-3277	Mix	NMF2	G3	II	≤50	0.255284	0.48	0.39085	-0.168386	-0.113009	-0.362296	-0.410706	0.365743	768.681	1046.21
	MB-6272	Mix	NMF1	G3		≤50	0.84883	0.49	0.250156	0.20286	-0.21084	-0.412796	-0.102559	-0.0207858	1050.92	835.575
	MB-4865	Mix	NMF1	G3	II	>50	0.169534	0.36	0.256167	0.183523	-0.18591	-0.41844	0.124414	-0.0668891	967.353	825.513
	MB-4974	Mix	NMF1	G3	I	>50	0.0104072	0.35	0.580177	-0.0400575	-0.157144	-0.33989	-0.242236	0.21936	1161.86	859.332
	MB-3292	Mix	NMF2	G3	I	>50	0.285972	1	0.467839	-0.0995422	-0.363806	-0.432102	0.0272904	0.322211	710.465	1190.41
	MB-5566	Mix	NMF1	G3		≤50	0.0231714	0.4	0.111505	0.320135	0.0865279	-0.246575	0.0513376	-0.18468	1029.67	896.484
	MB-0481	Mix	NMF1	G3	I	>50	0.00443176	0.55	0.240183	0.377825	-0.180976	-0.282292	-0.189679	-0.302226	971.987	634.139
	MB-5070	Mix	NMF1	G3		≤50	-0.106654	0.43	0.0254974	-0.111837	0.0139763	-0.185849	-0.0275762	0.19202	1060.3	880.902
	MB-3502	Mix	NMF2	G3	II	>50	0.126532	0.38	0.00158781	-0.123291	0.183756	-0.0328487	-0.0752639	0.0112919	801.797	951.276
	MB-5440	Mix	NMF2	G3	II	≤50	-0.376169	0.22	0.27136	-0.560624	-0.159687	-0.350267	-0.187431	0.657482	743.376	1314.21
	MB-5450	Mix	NMF2	G3	I	≤50	0.00718405	0.51	-0.0983274	-0.172956	0.152505	-0.178605	0.0469823	0.156332	789.926	1022.35
	MB-5258	Mix	NMF1	G3	II	>50	-0.427193	0.51	0.609492	0.568975	-0.130955	-0.326343	-0.262091	-0.463983	1269.88	519.172
	MB-3706	Mix	NMF1	G3	I	>50	-0.628572	0.4	0.54563	0.241831	-0.271864	-0.340827	-0.345671	-0.114713	911.383	796.286
	MB-2917	Mix	NMF2	G3	II	≤50	-0.574374	0.65	0.37583	-0.114841	-0.0856086	-0.249106	-0.460846	0.144006	715.28	997.054
	MB-7009	Mix	NMF1	G3		>50	-0.324405	0.23	0.288744	0.439667	-0.190508	-0.395421	0.0937985	-0.324978	810.362	748.801
	MB-5057	Mix	NMF1	G3	I	≤50	-0.10723	0.61	0.494054	0.390172	-0.215782	-0.486756	-0.177445	-0.275786	1107.56	605.333
	MB-6062	Mix	NMF2	G3		≤50	0.0657867	1	0.252161	-0.670068	0.0244763	-0.250566	-0.308759	0.752057	399.304	1712.92
	MB-0664	Mix	NMF1	G3	III	>50	-0.0628985	0.56	0.675784	0.0807102	-0.187487	-0.389175	-0.576245	-0.0113323	1061.87	853.202
	MB-3057	Mix	NMF2	G3	II	>50	-0.518453	0.44	0.520849	-0.0463089	-0.122478	-0.37716	-0.549819	0.190298	808.269	1042.48
	MB-6098	Mix	NMF1	G3		≤50	-0.63025	0.43	0.526107	0.472384	-0.212796	-0.269156	-0.339949	-0.422385	1043.92	650.127
	MB-2957	Mix	NMF2	G3	II	≤50	-0.5712	0.35	0.535232	-0.122469	-0.132094	-0.334593	-0.164726	0.195573	700.327	1122.62
	MB-3014	Mix	NMF2	G3	II	≤50	-0.78785	0.35	0.624732	-0.228277	-0.294186	-0.307075	-0.464233	0.328032	800.978	1114.63
	MB-3500	Mix	NMF2	G3	I	>50	-0.165174	0.37	0.462949	-0.208952	-0.258552	-0.22985	-0.468504	0.264991	547.745	1140.34
	MB-0869	Mix	NMF1	G3	II	>50	-0.065968	0.62	0.603528	0.278577	0.116485	-0.369163	-0.553153	-0.152269	925.742	782.036
	MB-3271	Mix	NMF2	G3	I	>50	0.27762	0.35	0.291236	-0.355123	0.0695602	-0.348304	-0.347464	0.453308	470.888	1185.73
	MB-0340	Mix	NMF2	G3	II	>50	-0.602887	0.26	0.264603	-0.422145	0.337115	-0.0445199	-0.46012	0.361446	394.205	1529.25
	MB-6178	Mix	NMF1	G3		≤50	0.464609	0.32	0.258545	0.21467	0.107607	-0.31111	-0.189091	-0.16721	941.207	843.712
	MB-0191	Mix	NMF2	G3	II	>50	-0.154913	0.66	0.330975	0.0537591	0.100729	-0.347995	-0.34339	0.0822834	687.279	996.824
	MB-7205	Mix	NMF2	G3		≤50	-0.65883	0.39	0.312812	-0.139245	0.0853745	-0.420062	-0.0774075	0.203266	771.885	937.751
	MB-7090	Mix	NMF1	G3		≤50	-0.574006	0.44	-0.227015	0.475443	0.485182	0.165545	-0.0434054	-0.596657	1172.8	644.097
	MB-4407	Mix	NMF1	G3	I	≤50	0.244464	0.59	0.224276	0.392416	-0.128548	-0.269056	-0.153729	-0.265808	1820.55	567.64
	MB-0372	Mix	NMF2	G3	I	≤50	-0.224912	0.55	0.270569	0.0286168	-0.261907	-0.297781	-0.286961	0.160054	665.89	1024.59
	MB-3453	Mix	NMF1	G3	II	>50	-0.512447	0.39	-0.300281	0.0995999	0.475288	0.238488	0.128162	-0.311928	969.123	740.925
	MB-3383	Mix	NMF1	G3	III	≤50	-0.130954	0.42	-0.224688	0.383833	0.287478	0.0229177	0.197892	-0.449879	996.382	639.621
	MB-2753	Mix	NMF2	G3	II	≤50	0.122395	0.58	0.0557533	0.220935	0.0759886	-0.0677982	-0.201691	-0.237755	680.434	877.973
	MB-7030	Mix	NMF1	G2		>50	-0.873305	0.6	-0.101131	0.589685	-0.322502	0.0647975	0.38276	-0.568559	1153.42	471.313
	MB-3567	Mix	NMF2	G3	II	>50	0.515442	0.22	-0.348258	-0.330214	0.0282965	0.266096	0.288779	0.270376	778.834	1205.2
	MB-5548	Mix	NMF2	G3		>50	0.24481	0.41	-0.321888	-0.0544247	0.018767	0.0613445	0.136445	0.02852	738.567	1135.2
	MB-6143	Mix	NMF1	G3	II	>50	1.386	0.55	-0.0093285	0.743945	-0.131465	-0.291954	0.259534	-0.675169	1142.49	378.737
	MB-5223	Mix	NMF2	G2	II	≤50	1.74786	0.25	-0.180004	0.031628	-0.05773	-0.206705	0.488413	0.0832107	968.344	984.111
	MB-2993	Mix	NMF1	G3	I	>50	1.17216	0.34	-0.143378	0.478675	0.0108744	-0.238084	0.444021	-0.35834	926.748	766.401
	MB-0401	Mix	NMF1	G3	I	≤50	1.09549	0.59	0.0349188	0.483874	0.0275754	-0.266166	0.2053	-0.399604	854.27	745.375
	MB-3062	Mix	NMF2	G3	I	>50	1.11605	0.27	-0.288545	-0.382698	0.13596	-0.189055	0.384568	0.373466	605.799	1262.7
	MB-3046	Mix	NMF1	G3	I	>50	0.534382	0.39	0.0626983	0.567257	-0.219638	-0.11991	0.229174	-0.458687	1302.85	469.69
	MB-3395	Mix	NMF2	G3	I	>50	0.315029	1	0.0755408	-0.183071	-0.149567	-0.363375	0.348435	0.289195	675.118	1122.28
	MB-0157	Mix	NMF2	G3	II	>50	0.517259	0.31	-0.0348813	-0.166667	0.039836	-0.322942	0.138659	0.311828	814.151	1073.18
	MB-6055	Mix	NMF2	G3		≤50	0.810722	1	0.243066	-0.502504	0.152987	-0.244647	-0.22723	0.559358	439.122	1415.89
	MB-0558	Mix	NMF1	G3	II	>50	-0.284671	0.41	0.316904	0.124599	-0.141898	-0.188044	-0.308511	0.0347082	845.445	786.056
	MB-5225	Mix	NMF2	G3	II	>50	-0.187808	0.64	0.104841	-0.0567937	0.244564	-0.29671	-0.124249	0.181152	869.995	1078.56
	MB-6058	Mix	NMF2	G2		≤50	-0.42042	0.49	0.383372	-0.33258	0.0992271	-0.405376	-0.172876	0.43017	765.984	1125.32
	MB-2827	Mix	NMF2	G3	II	≤50	-0.946515	0.39	0.572879	-0.173306	-0.189409	-0.372908	-0.37777	0.347971	852.217	1094.02
	MB-5295	Mix	NMF1	G2	II	>50	0.220764	0.56	-0.0592172	0.588296	0.129502	-0.267187	0.102983	-0.516115	1458.86	464.934
	MB-2912	Mix	NMF2	G3	III	>50	-0.153363	0.29	0.560665	0.126584	-0.407136	-0.388752	-0.320103	0.0682351	899.815	964.258
	MB-3063	Mix	NMF1	G3	III	≤50	-0.679778	0.35	0.441312	0.369302	0.0200855	-0.242282	-0.174835	-0.354797	962.4	655.587
	MB-3123	Mix	NMF1	G3	III	>50	-0.566786	0.42	0.171617	0.130559	0.355421	-0.21159	-0.331438	-0.165591	825.452	865.941
	MB-7007	Mix	NMF2	G3		>50	-0.595074	0.58	0.269013	-0.213878	0.150479	-0.153602	-0.311534	0.18109	598.35	1113.96
	MB-5100	Mix	NMF2	G3	II	≤50	-0.257446	1	0.133424	-0.407492	0.03518	-0.304177	-0.116185	0.44247	578.866	1341.95
	MB-0303	Mix	NMF2	G3	I	≤50	-0.187822	0.29	0.289935	-0.32498	-0.0631029	-0.228535	-0.137652	0.421077	592.737	1135.12
	MB-5616	Mix	NMF2	G3	II	≤50	0.320614	1	0.209802	-0.528572	-0.024305	-0.348155	-0.159932	0.602892	432.386	1481.45
	MB-3702	Mix	NMF2	G3	II	≤50	0.496919	1	-0.284533	0.142266	-0.245442	-0.152299	0.496911	-0.084756	823.655	1035.81
	MB-4893	Mix	NMF2	G3	II	≤50	0.720837	1	0.123953	-0.519734	-0.103453	-0.393865	0.224756	0.626345	774.093	1309.31
	MB-5572	Mix	NMF2	G3	I	≤50	0.865514	1	0.0261885	-0.655456	-0.0983223	-0.24708	0.0751996	0.758785	453.48	1662.37
	MB-5323	Mix	NMF2	G3	I	≤50	1.27918	1	-0.0644268	-0.543054	-0.31946	-0.318634	0.28357	0.695505	688.987	1490.61
	MB-6144	Mix	NMF2	G2		>50	1.0535	1	0.255012	-0.475699	-0.284439	-0.291835	0.105384	0.613029	770.946	1406.62
	MB-5065	Mix	NMF2	G3	I	>50	0.516971	1	0.104588	-0.393801	-0.00206312	-0.318386	0.183999	0.547895	807.773	1259.75
	MB-2857	Mix	NMF2	G3	II	≤50	1.59782	0.54	-0.201555	-0.601327	0.144112	-0.246469	0.199817	0.663903	490.115	1393.48
	MB-7081	Mix	NMF2	G3		>50	0.966055	1	0.331056	-0.708299	-0.124267	-0.307349	-0.064321	0.718727	385.754	1577.7
	MB-2850	Mix	NMF2	G3	III	≤50	0.737206	1	-0.168211	-0.565999	0.00330983	-0.240414	0.129563	0.644987	531.183	1458.18
	MB-4733	Mix	NMF2	G3	II	>50	0.601408	1	-0.158266	-0.462292	0.0764962	0.0971053	0.2594	0.470758	750.473	1392.3
	MB-0163	Mix	NMF1	G3		>50	-0.0313484	0.63	0.399612	0.640193	-0.415739	-0.237535	-0.17661	-0.566153	1164.45	370.906
	MB-7038	Mix	NMF1	G3		>50	1.21953	0.55	0.0817015	0.570678	-0.196021	-0.216987	0.318447	-0.462779	991.745	535.932
	MB-5145	Mix	NMF1	G3	II	>50	0.198936	0.45	0.1935	0.441836	-0.326674	-0.277445	0.167907	-0.301477	1114.16	711.078
	MB-2842	Mix	NMF2	G3	II	>50	-0.30857	0.39	0.293222	-0.261552	0.0763892	-0.180647	-0.355888	0.213876	570.525	1167.58
	MB-0350	Mix	NMF1	G3	II	≤50	0.975538	0.72	0.199408	0.608627	-0.159252	-0.241483	-0.0876357	-0.56034	1054.08	498.78
	MB-2771	Mix	NMF1	G3	I	>50	0.0468028	0.81	0.250047	0.70424	-0.134243	-0.252039	-0.0594192	-0.598696	1047.13	388.265
	MB-6251	Mix	NMF1	G3	II	≤50	1.2098	0.62	0.0794739	0.503738	0.0776407	-0.210654	-0.145111	-0.454547	874.628	730.381
	MB-7158	Mix	NMF2	G3		>50	1.82639	1	-0.318797	-0.259855	0.13348	-0.0785316	0.395314	0.334378	821.308	1360.74
	MB-4416	Mix	NMF1	G3	II	≤50	1.48507	1	-0.146214	-0.252905	0.169322	-0.222046	0.0597186	0.331139	1298.91	1210.65

## Sheet: Supplementary Table 7-TCGA
	Sample	EMTstatus	NMF	Stage	Age	EMTscore	BL1	M	BL2	LAR	MSL	IM	NMF1_Sig	NMF2_Sig	NMF3_Sig
	TCGA-E2-A1LL	Mix	NMF2	III	>50	0.158704	-0.436205	0.334895	0.608834	0.231679	0.0871402	-0.472162	809.599	193.085	1125.09
	TCGA-BH-A0AV	Mix	NMF1	I	>50	1.40664	-0.0391937	0.586977	0.242337	-0.254869	0.336271	-0.576639	1241.56	990.664	179.001
	TCGA-EW-A1P1	Mix	NMF1	III	>50	2.0075	-0.754218	0.125139	0.387399	0.472094	0.778313	-0.302495	1383.75	361.523	539.738
	TCGA-AO-A03U	Mix	NMF1	I	≤50	0.459579	-0.525656	-0.131016	0.39512	0.209875	0.41405	0.12603	1250.78	344.685	560.374
	TCGA-BH-A18V	Mix	NMF1	II	≤50	-0.251878	0.368879	-0.0812222	0.108926	-0.341607	-0.168241	0.139822	1010.9	889.452	509.529
	TCGA-AR-A0U4	Mix	NMF2	II	>50	-0.709249	0.198594	-0.378496	-0.168303	-0.224906	-0.107069	0.445392	901.485	534.976	882.213
	TCGA-BH-A0BW	Mix	NMF1	I	>50	-1.24601	0.164677	-0.438936	-0.165426	-0.142058	-0.187789	0.516215	1164.9	658.411	583.613
	TCGA-EW-A1P4	Mix	NMF2	II	≤50	-0.110766	-0.171249	-0.163565	0.50574	-0.194831	-0.0879484	0.244222	922.972	268.17	1026.16
	TCGA-BH-A0BL	Mix	NMF1	I	≤50	0.998578	-0.580258	0.0890157	0.462735	-0.126015	0.604208	-0.0573463	1231.36	599.756	559.23
	TCGA-B6-A0WX	Mix	NMF1	III	≤50	0.243039	-0.328738	0.40488	0.0945878	-0.046312	0.463606	-0.384321	906.358	806.337	550.668
	TCGA-AR-A1AY	Mix	NMF1	I	>50	-0.178493	0.204281	0.557294	-0.12605	-0.290377	-0.198994	-0.475413	767.39	848.473	754.364
	TCGA-EW-A1OW	Mix	NMF1	II	>50	0.772154	0.226751	0.610917	-0.25078	-0.434045	0.111736	-0.501744	951.654	1009.4	453.055
	TCGA-D8-A27F	Mix	NMF1	II	≤50	-0.245492	0.321631	0.629838	-0.0842368	-0.243223	-0.00628151	-0.563961	1003.36	1021.08	400.089
	TCGA-BH-A0WA	Mix	NMF1	I	>50	0.171236	0.414193	0.629533	-0.292674	-0.367809	-0.120658	-0.483039	938.734	1071.35	434.085
	TCGA-D8-A27M	Mix	NMF1	II	>50	0.45547	-0.0594907	-0.192998	0.128564	-0.219407	0.287438	0.310288	1333.23	771.729	257.209
	TCGA-A2-A0YM	Mix	NMF1	II	>50	-1.08827	0.559147	0.00931367	-0.139451	-0.4237	-0.324996	0.107408	855.407	917.554	646.091
	TCGA-D8-A13Z	Mix	NMF2		>50	-0.275447	-0.456048	-0.117873	0.459924	0.328544	0.131548	-0.0912123	1072.58	214.16	1004.42
	TCGA-D8-A27H	Mix	NMF1	II	>50	0.300495	0.0037996	0.664951	0.0146375	-0.162269	0.351766	-0.60731	1218.38	1085.05	89.4147
	TCGA-A2-A1G6	Mix	NMF1	III	≤50	0.142228	0	0	0	0	0	0	1104.48	555.847	596.961
	TCGA-AR-A0TS	Mix	NMF1	II	≤50	-0.917402	0.353505	0.0165403	-0.449999	-0.251489	0.31656	0.216314	1066.65	988.32	335.128
	TCGA-AO-A0J4	Mix	NMF1	I	≤50	-0.490668	0.566758	0.287926	-0.438652	-0.43818	-0.113959	0.0138993	973.318	1041.01	323.949
	TCGA-D8-A1XQ	Mix	NMF1	II	>50	0.228268	0.244419	-0.0686252	-0.171414	-0.14589	-0.121313	0.134394	862.565	664.801	731.723
	TCGA-AN-A0FX	Mix	NMF1	II	>50	0.441821	0.0507141	0.781246	-0.139532	-0.181666	0.321337	-0.710109	929.063	1049.83	393.001
	TCGA-AN-A0AL	Mix	NMF2	III	≤50	0.36932	-0.356751	0.0873165	0.106483	0.0786858	0.372169	-0.143383	978.462	358.65	828.041
	TCGA-A2-A0T0	Mix	NMF3	II	>50	-1.65018	0.241341	0.378907	0.114424	0.00481229	-0.203002	-0.401178	635.177	638.455	900.553
	TCGA-AR-A1AR	Mix	NMF2	III	≤50	0.425349	-0.280754	-0.412912	0.329692	-0.0997558	0.30706	0.365922	1060.13	441.992	786.232
	TCGA-BH-A1EW	Mix	NMF2	II	≤50	-0.655416	0	0	0	0	0	0	1109.44	238.039	938.551
	TCGA-A7-A26G	Mix	NMF1	II	≤50	1.83829	-0.561968	0.0769187	0.0997583	0.120106	0.521083	-0.119077	1309.7	489.81	447.841
	TCGA-A7-A26I	Mix	NMF1	II	>50	0.863665	-0.335124	0.325419	0.594796	-0.110883	0.160978	-0.392955	1333.66	467.022	236.043
	TCGA-D8-A1JL	Mix	NMF1	II	>50	1.18721	-0.0893117	-0.296545	0.0216637	-0.225234	0.10407	0.3828	1186.96	713.632	563.183
	TCGA-A2-A0SX	Mix	NMF1	I	≤50	0.27979	-0.212197	-0.23168	0.203769	-0.243297	0.344845	0.30522	1039.5	809.775	460.407
	TCGA-EW-A1P7	Mix	NMF1	II	>50	0.488371	0	0	0	0	0	0	1194.3	709.884	378.258
	TCGA-E2-A1AZ	Mix	NMF2	II	>50	0.84343	-0.383505	-0.248537	0.311214	-0.125448	0.314042	0.272369	1033.57	475.272	773.514
	TCGA-D8-A142	Mix	NMF1	II	>50	0.231249	-0.268827	0.502515	0.0854599	0.114407	0.397452	-0.491255	1020.09	746.797	464.772
	TCGA-A7-A0DA	Mix	NMF1	II	>50	-0.358788	0.24325	0.670063	0.0679336	-0.210668	0.0367377	-0.654749	910.15	1074.49	328.949
	TCGA-AO-A12F	Mix	NMF3	II	≤50	0.898857	-0.089176	0.658951	-0.217431	-0.0787833	0.345504	-0.65619	695.279	627.223	840.429
	TCGA-C8-A131	Mix	NMF2	III	>50	0.640346	-0.429762	0.208829	0.522967	0.47046	0.104583	-0.427588	774.708	166.307	1093.69
	TCGA-BH-A0B3	Mix	NMF1	II	>50	0.475401	0.0880023	-0.108445	0.50799	-0.279074	-0.209798	0.0815143	853.644	622.971	711.835
	TCGA-B6-A0RU	Mix	NMF1	I	≤50	0.64053	0.0157195	0.64741	-0.358499	0.0111729	0.414689	-0.656803	795.409	917.336	587.352
	TCGA-AN-A0G0	Mix	NMF2	II	>50	-0.275335	0.00955864	0.340823	-0.242403	0.0842135	-0.151129	-0.350817	785.525	470.104	952.608
	TCGA-B6-A0RN	Mix	NMF2	I	>50	0.806555	0	0	0	0	0	0	953.934	221.272	948.749
	TCGA-A2-A0D0	Others	NMF3	II	>50	1.33351	0.283707	-0.11603	0.112741	-0.228636	-0.446457	0.18429	324.533	446.779	1305.07
	TCGA-E2-A1LK	Others	NMF3	III	>50	-0.461157	0.576673	0.357013	0.01101	-0.181954	-0.428101	-0.336152	415.83	865.347	876.953
	TCGA-BH-A18G	Others	NMF3		>50	0.3563	-0.0335023	0.254478	0.107429	0.074848	-0.0326571	-0.333486	563.097	447.621	957.628
	TCGA-C8-A134	Others	NMF1	II	>50	-0.700016	0.505134	-0.00701809	-0.330124	-0.234936	-0.103719	0.190875	767.001	925.492	660.67
	TCGA-A8-A08R	Others	NMF1	II	>50	-0.369685	0.616139	0.0137364	-0.384438	-0.33477	-0.144275	0.12855	901.791	1028.48	387.565
	TCGA-A8-A07O	Others	NMF3	II	>50	0.415352	0.507913	0.0645153	-0.145931	-0.18087	-0.385695	-0.0293117	598.344	759.487	872.908
	TCGA-AR-A256	Others	NMF1	II	≤50	-0.405092	0.214637	0.264746	-0.0641705	-0.296441	-0.24028	-0.205178	773.701	815.77	708.686
	TCGA-A2-A0D2	Others	NMF3	II	≤50	0.602631	0.190783	0.176865	-0.151385	-0.296315	-0.046278	-0.0341389	752.077	584.481	924.139
	TCGA-BH-A0BG	Others	NMF1	I	>50	0.15666	0.430538	-0.162346	-0.494874	-0.376694	-0.0780954	0.383536	819.073	976.448	507.018
	TCGA-B6-A0RE	Others	NMF3		>50	-1.16559	0.0978735	0.447723	0.310905	-0.206309	-0.363357	-0.523631	683.07	724.801	868.833
	TCGA-BH-A18T	Others	NMF3	II	>50	-0.992589	0.306234	0.14252	-0.15198	-0.219529	-0.353705	-0.0446296	470.594	544.234	1185.38
	TCGA-A7-A0CE	Others	NMF3	II	>50	-0.955778	0.0220433	0.415984	0.00985346	-0.0468884	0.00320307	-0.474492	665.928	525.691	1007.76
	TCGA-D8-A143	Others	NMF3	II	>50	-1.02192	-0.0817428	0.0584183	0.0542474	0.228807	-0.098717	-0.112069	591.508	324.448	1256.97
	TCGA-E2-A159	Others	NMF2	II	≤50	-0.0682706	-0.331641	-0.414874	0.569639	0.306128	-0.0675447	0.305784	910.791	265.026	1001.88
	TCGA-D8-A1JG	Others	NMF2	II	>50	0.0735064	-0.502975	-0.490362	0.178026	0.69437	0.0161389	0.271804	1087.46	39.8951	936.743
	TCGA-E9-A1ND	Others	NMF2	II	>50	0.272942	-0.239786	-0.642127	0.606417	0.0741837	-0.125026	0.606387	907.025	92.5324	1100.05
	TCGA-A8-A09X	Others	NMF2	III	>50	0.125937	-0.505979	-0.416172	0.0144112	0.684497	0.229382	0.225723	983.826	8.50551	1034.18
	TCGA-A2-A0YE	Others	NMF2	II	≤50	-0.473398	-0.211263	0.477304	0.036295	-0.0782424	0.046067	-0.47219	917.367	553.282	861.028
	TCGA-B6-A0RS	Others	NMF2	II	≤50	-0.679208	-0.397921	-0.132035	0.291816	0.49702	0.124812	-0.0581263	770.722	280.429	1010.55
	TCGA-AR-A0U0	Others	NMF2	II	>50	-0.588205	0.162369	-0.619171	0.251698	-0.0425189	-0.360014	0.621317	748.99	418.626	1022.13
	TCGA-BH-A0RX	Others	NMF2	II	>50	0.818376	0	0	0	0	0	0	745.382	473.828	846.786
	TCGA-A2-A04Q	Others	NMF2	I	≤50	0.838101	-0.20199	-0.640546	-0.0223961	-0.0922666	0.126693	0.733074	801.033	438.311	808.266
	TCGA-D8-A147	Others	NMF1		≤50	-0.272324	0.429404	0.110692	-0.308151	-0.390035	-0.247895	0.04898	876.295	1101.43	450.715
	TCGA-AN-A0AT	Others	NMF3	II	>50	-0.597531	0.308545	0.269563	-0.185432	-0.223192	-0.349869	-0.0458401	530.098	642.445	978.094
	TCGA-A2-A04T	Others	NMF3	II	>50	-0.958274	0.681377	0.100289	-0.57253	-0.345631	-0.373794	0.138216	541.086	915.603	713.964
	TCGA-E2-A1LI	Others	NMF3	II	>50	-0.384062	0.757544	-0.07121	-0.496628	-0.367001	-0.424034	0.1637	407.146	954.057	806.65
	TCGA-E2-A14X	Others	NMF1	III	>50	-0.860427	0.531261	0.0643632	-0.487281	-0.135372	0.105996	0.0687362	644.773	997.922	465.707
	TCGA-E2-A150	Others	NMF1	II	≤50	0.444156	0.0195007	0.0238545	0.283581	-0.167486	-0.00298833	-0.00103601	952.861	658.311	676.614
	TCGA-AN-A0XU	Others	NMF1	II	>50	0.304794	0.0248087	0.151735	0.153696	-0.173118	-0.27477	-0.0364778	765.385	732.404	781.396
	TCGA-EW-A1P8	Others	NMF2	III	>50	0.210081	0.0166112	-0.114565	0.146422	-0.164503	-0.13628	0.174867	721.661	473.726	1067.05
	TCGA-AR-A1AI	Others	NMF3	II	≤50	-0.236806	0.382219	-0.475089	-0.145756	-0.296444	-0.431375	0.597029	604.239	453.471	1056.21
	TCGA-AO-A0J6	Others	NMF3	II	>50	-0.133505	0.244163	-0.36007	0.168061	-0.185488	-0.486739	0.390008	605.615	440.664	1068.67
	TCGA-C8-A26X	Others	NMF2	II	>50	0.512352	-0.588232	-0.487815	0.27684	0.712985	0.229467	0.261307	793.132	1.19451	1000.91
	TCGA-A2-A0T2	Others	NMF3	III	>50	-0.0853876	0.0287926	0.271639	0.365626	0.111398	-0.0328959	-0.335877	471.214	526.356	1000.01
	TCGA-AO-A0J2	Others	NMF2	I	≤50	-0.458086	-0.314503	-0.44284	0.224076	0.592751	-0.279913	0.126185	627.304	60.9246	1374.02
	TCGA-C8-A26Y	Others	NMF2	II	>50	-0.616545	-0.282461	-0.252245	0.313179	0.597147	-0.0961868	-0.0250063	653.929	90.0349	1291.59
	TCGA-B6-A0RT	Others	NMF1	III	≤50	0.413588	0	0	0	0	0	0	1008.84	540.363	715.325
	TCGA-AO-A128	Others	NMF2	II	>50	0.384871	-0.00482624	-0.747007	-0.0284242	-0.0304151	-0.0937464	0.79494	971.084	256.386	1071.25
	TCGA-C8-A12V	Others	NMF2	II	>50	0.38151	-0.142986	-0.715256	-0.332983	-0.112498	0.121979	0.8185	952.145	391.87	857.569
	TCGA-A2-A0ST	Others	NMF2	II	>50	0.456322	-0.239844	-0.748012	-0.17654	-0.0442328	0.23867	0.802808	818.955	355.684	869.949
	TCGA-AO-A129	Others	NMF3	II	≤50	0.311478	0.393925	-0.137912	-0.129473	-0.308084	-0.197055	0.304533	650.486	704.987	850.772
	TCGA-A2-A04U	Others	NMF3	II	≤50	0.372699	0.130507	0.553878	-0.208778	-0.149931	-0.0681027	-0.560168	269.161	567.082	1207.41
	TCGA-AR-A0TU	Others	NMF3	II	≤50	-0.218904	0.495652	-0.376453	-0.320405	-0.261087	-0.466694	0.452793	306.15	607.733	1284.15
	TCGA-E2-A1LH	Others	NMF3	I	>50	0.333745	0.390942	-0.298256	-0.218025	-0.204367	0.0872754	0.379292	521.309	575.7	756.588
	TCGA-BH-A0E6	Others	NMF3	I	>50	0.0759721	0.0868258	0.262576	-0.0769517	-0.00865796	0.110647	-0.215243	306.202	496.928	1103.24
	TCGA-E2-A14N	Others	NMF3	II	≤50	0.196754	0.408716	-0.205495	-0.25737	-0.256001	-0.493961	0.221124	293.611	510.189	1270.98
	TCGA-C8-A1HJ	Others	NMF3	II	>50	0.343706	0.204747	0.300259	-0.187168	-0.222194	-0.0719384	-0.271401	344.294	616.924	982.218
	TCGA-E2-A1B6	Others	NMF3	II	≤50	0.519077	0.174721	-0.511262	-0.449354	-0.158667	-0.00351044	0.663667	586.073	584.915	941.583
	TCGA-AO-A0JL	Others	NMF3	III	>50	0.153702	0	0	0	0	0	0	278.91	755.153	733.952
	TCGA-AR-A1AQ	Others	NMF3	II	≤50	0.434763	0.129819	-0.593205	0.111026	-0.308085	-0.22317	0.645868	588.056	395.876	1027.3
	TCGA-A2-A04P	Others	NMF3	III	≤50	0.48624	-0.139024	-0.0933451	-0.0085619	0.081638	0.158842	0.0465923	430.275	366.895	1017.65
	TCGA-BH-A1FC	Others	NMF3	II	>50	-0.10738	0.528726	-0.46599	-0.303372	-0.286337	-0.346277	0.547565	475.415	652.947	925.685
	TCGA-AN-A0AR	Others	NMF3	II	>50	-0.0927822	0.0488893	0.421538	-0.252131	0.0491597	-0.140775	-0.445677	220.757	469.605	1302.17
	TCGA-BH-A0B9	Others	NMF3	I	≤50	0.0855901	0.177207	-0.387313	-0.308622	-0.201602	-0.369056	0.533038	423.215	479.149	1247.86
	TCGA-BH-A0E0	Others	NMF3	III	≤50	-0.356523	-0.0470498	0.055678	0.16609	0.281812	-0.120708	-0.180491	232.224	322.381	1302.95
	TCGA-A2-A0CM	Others	NMF1	II	≤50	-0.0323498	0.323198	-0.423351	0.0447749	-0.415159	-0.17734	0.552435	854.025	675.585	761.629
	TCGA-D8-A1XK	Others	NMF3	I	>50	0.595618	0.207766	-0.135167	0.101319	-0.29114	-0.388562	0.230924	719.85	582.368	1008.84
	TCGA-EW-A1OV	Others	NMF2	II	>50	0.661371	-0.486043	-0.60274	0.0638622	0.364256	0.401727	0.605288	889.324	16.6565	1099.08
	TCGA-B6-A0RG	Others	NMF2	II	≤50	-1.25142	0	0	0	0	0	0	674.964	138.859	1213.02
	TCGA-B6-A0IK	Others	NMF2	III	>50	-1.06715	0	0	0	0	0	0	786.079	123.178	1182.86
	TCGA-D8-A1JF	Others	NMF2	III	>50	-0.923002	-0.581495	-0.0630003	0.093041	0.747708	0.186511	-0.235344	1040.51	44.8811	904.189
	TCGA-B6-A0IE	Others	NMF3		≤50	-0.867776	0	0	0	0	0	0	360.862	142.974	1328.77
	TCGA-E2-A1L7	Others	NMF2	III	≤50	0.11767	0	0	0	0	0	0	863.934	337.229	1020.97
	TCGA-A7-A26F	Others	NMF2	I	>50	0.266131	-0.496296	-0.149964	0.688971	0.193875	0.103094	-0.0567986	981.69	22.0234	542.957
	TCGA-EW-A1PB	Others	NMF3	III	>50	-0.953997	0.0459598	-0.674401	0.312125	-0.0225664	-0.30273	0.653435	592.302	350.154	1245.82
	TCGA-C8-A27B	Others	NMF3	II	≤50	-0.709608	0.541743	-0.442784	-0.265193	-0.279761	-0.479793	0.474807	706.431	655.913	853.271
	TCGA-BH-A18Q	Others	NMF1	II	>50	-1.30636	0	0	0	0	0	0	830.91	1147.63	395.458
	TCGA-AO-A124	Others	NMF3	II	≤50	-1.03096	0.548673	0.299124	-0.308765	-0.247259	-0.452504	-0.240309	458.374	959.631	867.048
	TCGA-E2-A1LG	Others	NMF3	II	≤50	-1.21367	0.0137699	-0.0660474	0.0605264	0.0134729	-0.263066	-0.0220114	393.96	567.634	1047.43
	TCGA-AQ-A04J	Others	NMF1	II	≤50	0.64025	-0.0921545	0.0853588	-0.309798	-0.14713	0.47391	0.0586489	913.262	749.799	536.142
	TCGA-A8-A07C	Others	NMF3	II	>50	-0.292779	0.230392	0.0929784	-0.566437	-0.199518	-0.0731332	0.0592522	659.538	679.545	897.342
	TCGA-AN-A04D	Others	NMF3	II	>50	-0.245509	0.42778	0.543808	-0.433523	0.0123308	-0.173828	-0.567315	71.609	827.127	1167.81
	TCGA-E2-A158	Others	NMF3	II	≤50	-0.94804	0.398912	0.419966	-0.451814	-0.163522	-0.220317	-0.302211	284.455	1007.13	811.831
	TCGA-E9-A22G	Others	NMF3	III	≤50	0.320553	0.529496	0.150507	-0.428038	-0.317359	-0.417521	-0.106853	268.145	820.963	1066.13
	TCGA-E2-A14R	Others	NMF3	II	>50	-0.186088	0.686879	-0.322749	-0.403603	-0.223929	-0.380147	0.404872	323.267	792.276	879.894
	TCGA-AN-A0FL	Others	NMF3	II	>50	-0.130584	0	0	0	0	0	0	322.311	336.979	1186.33
	TCGA-E2-A1LS	Others	NMF3	I	≤50	0.593395	0.0470936	0.473142	-0.363892	0.0764999	0.0780741	-0.487204	158.216	629.465	752.141
	TCGA-A1-A0SO	Others	NMF3	II	>50	-0.354194	0.191271	0.272759	-0.53096	0.0416984	-0.154826	-0.274331	245.115	538.944	1295.47
	TCGA-A1-A0SP	Others	NMF3	II	≤50	-0.221159	0.0227999	0.100618	-0.0438588	-0.187785	-0.0487449	-0.070216	656.769	631.028	923.469
	TCGA-A1-A0SK	Others	NMF3	II	>50	0.188377	0.155654	0.516928	-0.239753	0.0134111	-0.161273	-0.521886	436.599	639.956	1149.53
	TCGA-B6-A0IQ	Others	NMF3	III	≤50	0.875327	0.0843584	0.163393	-0.189525	-0.138044	-0.259826	-0.0430255	299.167	517.331	1254.72

## Sheet: Supplementary Table 8
CellID	GSE	Position	mito_perc	detected_genes	nUMIs	cell_complexity	n_genes	doublet_score	predicted_doublet	passing_mt	passing_nUMIs	passing_ngenes	leiden	scsa_celltype_cellmarker	major_celltype2	SE_Cluster	SE_Cluster2	CytoTRACE2_Score	CytoTRACE2_Potency	CytoTRACE2_Relative	preKNN_CytoTRACE2_Score	preKNN_CytoTRACE2_Potency
GSM4909285_ACCGTAACAGCATACT-1	GSE161529	Primary	0.00895187	5826	41779	0.139448	5826	0.0909628	False	True	True	True	8	Cell Cycle	Cell Cycle	NMF1	Non_NMF4	0.171696	Unipotent	0.220715	0.0762305	Differentiated
GSM4909285_GACAGAGCACTGAAGG-1	GSE161529	Primary	0.0225316	5592	50285	0.111206	5592	0.0576515	False	True	True	True	8	Cell Cycle	Cell Cycle	NMF1	Non_NMF4	0.167791	Unipotent	0.208814	0.18566	Unipotent
GSM4909285_GTATTCTCAATTGCTG-1	GSE161529	Primary	0.0204124	4364	23809	0.183292	4364	0.0520689	False	True	True	True	8	Cell Cycle	Cell Cycle	NMF1	Non_NMF4	0.141923	Differentiated	0.189374	0.106461	Differentiated
GSM4909285_CGTCACTAGTCCCACG-1	GSE161529	Primary	0.0213332	5789	54891	0.105464	5789	0.0428546	False	True	True	True	8	Cell Cycle	Cell Cycle	NMF1	Non_NMF4	0.17695	Unipotent	0.235353	0.564648	Multipotent
GSM4909285_CCAATCCGTTCCCTTG-1	GSE161529	Primary	0.0226536	4804	36727	0.130803	4804	0.0406642	False	True	True	True	8	Cell Cycle	Cell Cycle	NMF1	Non_NMF4	0.170179	Unipotent	0.216672	0.138722	Differentiated
GSM4909285_TGTATTCAGTACCGGA-1	GSE161529	Primary	0.0222257	4947	31675	0.15618	4947	0.0698013	False	True	True	True	8	Cell Cycle	Cell Cycle	NMF1	Non_NMF4	0.183552	Unipotent	0.252446	0.198078	Unipotent
GSM4909285_GCGCGATAGTGGAGAA-1	GSE161529	Primary	0.0392074	5413	45017	0.120243	5413	0.0715696	False	True	True	True	8	Cell Cycle	Cell Cycle	NMF1	Non_NMF4	0.135988	Differentiated	0.184801	0.0975724	Differentiated
GSM4909285_CAACCTCCATCGATTG-1	GSE161529	Primary	0.0306431	5074	32438	0.156421	5074	0.0324598	False	True	True	True	1	Invasion	Invasion	NMF1	Non_NMF4	0.178102	Unipotent	0.238902	0.228703	Unipotent
GSM4909285_CTGTTTAAGCCCAACC-1	GSE161529	Primary	0.0303891	5748	41561	0.138303	5748	0.0603939	False	True	True	True	8	Cell Cycle	Cell Cycle	NMF1	Non_NMF4	0.113931	Differentiated	0.159922	0.051216	Differentiated
GSM4909285_GTAACTGGTCAATACC-1	GSE161529	Primary	0.011635	5390	44091	0.122247	5390	0.0318115	False	True	True	True	1	Invasion	Invasion	NMF1	Non_NMF4	0.197422	Unipotent	0.279496	0.174411	Unipotent
GSM4909285_GAGCAGATCTTCGGTC-1	GSE161529	Primary	0.0145422	4112	19048	0.215876	4112	0.0308651	False	True	True	True	1	Invasion	Invasion	NMF1	Non_NMF4	0.168381	Unipotent	0.210863	0.321994	Unipotent
GSM4909285_GCTCCTAGTCATGCCG-1	GSE161529	Primary	0.0210938	4593	32237	0.142476	4593	0.0159037	False	True	True	True	1	Invasion	Invasion	NMF1	Non_NMF4	0.122026	Differentiated	0.171787	0.0765266	Differentiated
GSM4909285_TCAATCTTCACGGTTA-1	GSE161529	Primary	0.0176419	4268	24147	0.176751	4268	0.022162	False	True	True	True	1	Invasion	Invasion	NMF1	Non_NMF4	0.322768	Unipotent	0.547957	0.289855	Unipotent
GSM4909285_CTCATTAGTCCAAGTT-1	GSE161529	Primary	0.0215479	5067	48543	0.104382	5067	0.0352025	False	True	True	True	8	Cell Cycle	Cell Cycle	NMF1	Non_NMF4	0.122088	Differentiated	0.171946	0.195763	Unipotent
GSM4909285_AATCCAGAGACCTAGG-1	GSE161529	Primary	0.0281081	5008	43475	0.115193	5008	0.0196124	False	True	True	True	8	Cell Cycle	Cell Cycle	NMF1	Non_NMF4	0.108644	Differentiated	0.152753	0.0854481	Differentiated
GSM4909285_TTCTACACAACGCACC-1	GSE161529	Primary	0.01576	3843	19670	0.195374	3843	0.0366709	False	True	True	True	1	Invasion	Invasion	NMF1	Non_NMF4	0.169737	Unipotent	0.214606	0.083103	Differentiated
GSM4909285_TGACAACAGGACATTA-1	GSE161529	Primary	0.0125936	4755	31921	0.148961	4755	0.0743466	False	True	True	True	8	Cell Cycle	Cell Cycle	NMF1	Non_NMF4	0.18517	Unipotent	0.256436	0.322602	Unipotent
GSM4909285_CTGTTTAGTGTCCTCT-1	GSE161529	Primary	0.00807586	4150	22041	0.188285	4150	0.123961	False	True	True	True	8	Cell Cycle	Cell Cycle	NMF1	Non_NMF4	0.169018	Unipotent	0.212417	0.171534	Unipotent
GSM4909285_CCATTCGTCTTTAGGG-1	GSE161529	Primary	0.0209017	5016	33538	0.149562	5016	0.0672646	False	True	True	True	8	Cell Cycle	Cell Cycle	NMF1	Non_NMF4	0.169394	Unipotent	0.213335	0.16934	Unipotent
GSM4909285_GAACCTACAAGGTTTC-1	GSE161529	Primary	0.0176086	4618	30099	0.153427	4618	0.0348459	False	True	True	True	8	Cell Cycle	Cell Cycle	NMF1	Non_NMF4	0.211087	Unipotent	0.298849	0.193302	Unipotent
GSM4909285_CTGCTGTGTAGTGAAT-1	GSE161529	Primary	0.0258117	3815	19836	0.192327	3815	0.0476903	False	True	True	True	8	Cell Cycle	Cell Cycle	NMF1	Non_NMF4	0.177578	Unipotent	0.237296	0.104216	Differentiated
GSM4909285_CGATTGAGTATATCCG-1	GSE161529	Primary	0.0239125	4883	39059	0.125016	4883	0.0476903	False	True	True	True	8	Cell Cycle	Cell Cycle	NMF1	Non_NMF4	0.187008	Unipotent	0.26161	0.560193	Multipotent
GSM4909285_AGTGAGGAGTATGACA-1	GSE161529	Primary	0.0159124	5366	61587	0.0871288	5366	0.0190158	False	True	True	True	1	Invasion	Invasion	NMF1	Non_NMF4	0.178587	Unipotent	0.240103	0.193827	Unipotent
GSM4909285_GGGATGATCCACGTTC-1	GSE161529	Primary	0.0192292	4473	35727	0.125199	4473	0.0532449	False	True	True	True	8	Cell Cycle	Cell Cycle	NMF1	Non_NMF4	0.177905	Unipotent	0.238373	0.181942	Unipotent
GSM4909285_TCATTACGTTATGCGT-1	GSE161529	Primary	0.0122946	4640	33348	0.139139	4640	0.0233086	False	True	True	True	1	Invasion	Invasion	NMF1	Non_NMF4	0.177032	Unipotent	0.235601	0.173432	Unipotent
GSM4909285_GAATAAGTCTGTCAAG-1	GSE161529	Primary	0.023688	4033	27440	0.146975	4033	0.0223871	False	True	True	True	1	Invasion	Invasion	NMF1	Non_NMF4	0.178945	Unipotent	0.240756	0.173354	Unipotent
GSM4909285_CCCAGTTCAACTGCGC-1	GSE161529	Primary	0.00828496	4510	35486	0.127092	4510	0.0273656	False	True	True	True	1	Invasion	Invasion	NMF1	Non_NMF4	0.209902	Unipotent	0.297295	0.314566	Unipotent
GSM4909285_CCTATTAGTCATATCG-1	GSE161529	Primary	0.0284713	4475	29960	0.149366	4475	0.0210666	False	True	True	True	1	Invasion	Invasion	NMF1	Non_NMF4	0.169831	Unipotent	0.215206	0.086175	Differentiated
GSM4909285_CCATGTCAGGCTCATT-1	GSE161529	Primary	0.0175891	5356	47700	0.112285	5356	0.0165975	False	True	True	True	1	Invasion	Invasion	NMF1	Non_NMF4	0.180878	Unipotent	0.245665	0.235243	Unipotent
GSM4909285_CTCAGAATCCTTGGTC-1	GSE161529	Primary	0.0300511	4486	32112	0.139699	4486	0.0130365	False	True	True	True	1	Invasion	Invasion	NMF1	Non_NMF4	0.181108	Unipotent	0.246213	0.175152	Unipotent
GSM4909285_GGACATTCAAGCCGTC-1	GSE161529	Primary	0.0325209	5358	52766	0.101543	5358	0.0406642	False	True	True	True	8	Cell Cycle	Cell Cycle	NMF1	Non_NMF4	0.185788	Unipotent	0.258008	0.146114	Differentiated
GSM4909285_GAACGGACAATCTACG-1	GSE161529	Primary	0.0430214	3990	19130	0.208573	3990	0.0603939	False	True	True	True	8	Cell Cycle	Cell Cycle	NMF1	Non_NMF4	0.182079	Unipotent	0.248967	0.186088	Unipotent
GSM4909285_GTACTCCAGTGAACGC-1	GSE161529	Primary	0.0335936	4461	24975	0.178619	4461	0.0563439	False	True	True	True	8	Cell Cycle	Cell Cycle	NMF1	Non_NMF4	0.183131	Unipotent	0.251439	0.10084	Differentiated
GSM4909285_GCACTCTGTTCAGGCC-1	GSE161529	Primary	0.026123	4365	24155	0.180708	4365	0.0284841	False	True	True	True	8	Cell Cycle	Cell Cycle	NMF1	Non_NMF4	0.186774	Unipotent	0.260497	0.0676405	Differentiated
GSM4909285_AGCTCTCCATATACGC-1	GSE161529	Primary	0.0340976	3947	20324	0.194204	3947	0.0433099	False	True	True	True	8	Cell Cycle	Cell Cycle	NMF1	Non_NMF4	0.181851	Unipotent	0.247996	0.196205	Unipotent
GSM4909285_ATCTACTGTGCAGTAG-1	GSE161529	Primary	0.0193326	3263	13035	0.250326	3263	0.0520689	False	True	True	True	8	Cell Cycle	Cell Cycle	NMF1	Non_NMF4	0.182706	Unipotent	0.25068	0.134285	Differentiated
GSM4909285_GTTCGGGTCGATAGAA-1	GSE161529	Primary	0.0234834	4348	31171	0.139489	4348	0.0125955	False	True	True	True	1	Invasion	Invasion	NMF1	Non_NMF4	0.168914	Unipotent	0.212028	0.195943	Unipotent
GSM4909285_CTCTACGCACATGACT-1	GSE161529	Primary	0.00683585	4065	23406	0.173673	4065	0.0884393	False	True	True	True	8	Cell Cycle	Cell Cycle	NMF1	Non_NMF4	0.218608	Unipotent	0.309019	0.530919	Multipotent
GSM4909285_CACAGGCTCTATCGCC-1	GSE161529	Primary	0.0170828	5239	55670	0.0941081	5239	0.0200188	False	True	True	True	1	Invasion	Invasion	NMF1	Non_NMF4	0.186552	Unipotent	0.259738	0.169885	Unipotent
GSM4909285_GTACTTTGTCATTAGC-1	GSE161529	Primary	0.0145135	3988	25907	0.153935	3988	0.0226143	False	True	True	True	1	Invasion	Invasion	NMF1	Non_NMF4	0.178478	Unipotent	0.239821	0.178614	Unipotent
GSM4909285_CAGCAGCGTATAGTAG-1	GSE161529	Primary	0.0167252	3972	22481	0.176683	3972	0.0153977	False	True	True	True	1	Invasion	Invasion	NMF1	Non_NMF4	0.168156	Unipotent	0.210209	0.167678	Unipotent
GSM4909285_CGGAGCTTCAGGATCT-1	GSE161529	Primary	0.0293972	4565	40276	0.113343	4565	0.0753074	False	True	True	True	1	Invasion	Invasion	NMF1	Non_NMF4	0.192035	Unipotent	0.270297	0.178942	Unipotent
GSM4909285_CTGAAACGTTCCTCCA-1	GSE161529	Primary	0.0138239	3685	22859	0.161206	3685	0.0260292	False	True	True	True	1	Invasion	Invasion	NMF1	Non_NMF4	0.187098	Unipotent	0.262086	0.13488	Differentiated
GSM4909285_GACCAATGTGCAGGTA-1	GSE161529	Primary	0.0219368	4367	20787	0.210083	4367	0.0252585	False	True	True	True	1	Invasion	Invasion	NMF1	Non_NMF4	0.192008	Unipotent	0.270226	0.1994	Unipotent
GSM4909285_CGAGCACGTTGGTGGA-1	GSE161529	Primary	0.0189486	5430	54463	0.0997007	5430	0.0293537	False	True	True	True	8	Cell Cycle	Cell Cycle	NMF1	Non_NMF4	0.18871	Unipotent	0.265265	0.198529	Unipotent
GSM4909285_ATAAGAGAGCTCAACT-1	GSE161529	Primary	0.0603235	4970	29491	0.168526	4970	0.00951162	False	True	True	True	1	Invasion	Invasion	NMF1	Non_NMF4	0.183455	Unipotent	0.252145	0.225799	Unipotent
GSM4909285_GCAGTTACAATCTGCA-1	GSE161529	Primary	0.0176549	4437	34608	0.128207	4437	0.0184342	False	True	True	True	1	Invasion	Invasion	NMF1	Non_NMF4	0.200944	Unipotent	0.284246	0.0744965	Differentiated
Primary2_GACCTGGAGGAGCGTT-1	GSE199515	Primary	0.108331	3419	17945	0.190527	3419	0.0225632	False	True	True	True	5	EMT	Stemness	NMF1	Non_NMF4	0.172696	Unipotent	0.224017	0.184534	Unipotent
GSM4909285_GGACAAGAGCAAATCA-1	GSE161529	Primary	0.0143266	3016	13262	0.227417	3016	0.0544565	False	True	True	True	1	Invasion	Invasion	NMF1	Non_NMF4	0.157962	Differentiated	0.200833	0.113045	Differentiated
Primary2_GTCTTCGCACTGTGTA-1	GSE199515	Primary	0.186168	2522	10931	0.23072	2522	0.0757717	False	True	True	True	5	EMT	Stemness	NMF1	Non_NMF4	0.174	Unipotent	0.227849	0.102041	Differentiated
GSM4909285_GACGTTATCGGTCTAA-1	GSE161529	Primary	0.0263329	4227	29203	0.144745	4227	0.0206419	False	True	True	True	1	Invasion	Invasion	NMF1	Non_NMF4	0.137588	Differentiated	0.186407	0.507089	Multipotent
GSM4909285_TACAGTGGTCATATGC-1	GSE161529	Primary	0.0194066	3356	18705	0.179417	3356	0.0210666	False	True	True	True	1	Invasion	Invasion	NMF1	Non_NMF4	0.18611	Unipotent	0.25889	0.180993	Unipotent
GSM4909285_TTCTTAGAGACACGAC-1	GSE161529	Primary	0.0437401	3613	13946	0.259071	3613	0.0223871	False	True	True	True	8	Cell Cycle	Cell Cycle	NMF1	Non_NMF4	0.178311	Unipotent	0.239397	0.319615	Unipotent
GSM4909285_CTGATCCTCCGCGCAA-1	GSE161529	Primary	0.023922	3434	13335	0.257518	3434	0.0279191	False	True	True	True	8	Cell Cycle	Cell Cycle	NMF1	Non_NMF4	0.120181	Differentiated	0.169103	0.108844	Differentiated
GSM4909285_TGGTTAGCACGCATCG-1	GSE161529	Primary	0.0155532	4203	32855	0.127926	4203	0.0214988	False	True	True	True	1	Invasion	Invasion	NMF1	Non_NMF4	0.17242	Unipotent	0.222517	0.18647	Unipotent
GSM4909285_AACTCCCAGGACATTA-1	GSE161529	Primary	0.00471143	3136	13584	0.23086	3136	0.0949618	False	True	True	True	1	Invasion	Invasion	NMF1	Non_NMF4	0.186885	Unipotent	0.261151	0.323266	Unipotent
tnbc1_ATGCGATCATATACCG	GSE143423	Brain	0.00257801	2467	11249	0.219308	2467	0.045718	False	True	True	True	14	Metastasis	Metastasis	NMF1	Non_NMF4	0.197081	Unipotent	0.278508	0.237316	Unipotent
tnbc6k_ATGCGATCATATACCG	GSE143423	Brain	0.00257801	2467	11249	0.219308	2467	0.045718	False	True	True	True	14	Metastasis	Metastasis	NMF1	Non_NMF4	0.169231	Unipotent	0.212982	0.174086	Unipotent
Primary2_AGGGTGAAGTGAAGTT-1	GSE199515	Primary	0.0591687	2290	8180	0.279951	2290	0.0280843	False	True	True	True	5	EMT	Stemness	NMF1	Non_NMF4	0.173186	Unipotent	0.225889	0.107058	Differentiated
GSM4909285_GAATAAGCATGTAAGA-1	GSE161529	Primary	0.00295814	3137	19945	0.157283	3137	0.0296496	False	True	True	True	1	Invasion	Invasion	NMF1	Non_NMF4	0.188216	Unipotent	0.264117	0.179085	Unipotent
GSM4909285_TCGGGACGTTAAGGGC-1	GSE161529	Primary	0.0219978	5056	33958	0.14889	5056	0.0287709	False	True	True	True	8	Cell Cycle	Cell Cycle	NMF1	Non_NMF4	0.170131	Unipotent	0.216548	0.170158	Unipotent
GSM4909285_TATTACCTCAACGGCC-1	GSE161529	Primary	0.0292873	5333	38037	0.140206	5333	0.0314926	False	True	True	True	8	Cell Cycle	Cell Cycle	NMF1	Non_NMF4	0.185435	Unipotent	0.25686	0.174196	Unipotent
GSM4909285_GGGCACTTCACTTCAT-1	GSE161529	Primary	0.020125	4313	23354	0.184679	4313	0.0563439	False	True	True	True	8	Cell Cycle	Cell Cycle	NMF1	Non_NMF4	0.18871	Unipotent	0.265265	0.326474	Unipotent
GSM4909285_CATCGAATCCGCAAGC-1	GSE161529	Primary	0.0105431	5835	61367	0.0950837	5835	0.0382103	False	True	True	True	8	Cell Cycle	Cell Cycle	NMF1	Non_NMF4	0.169764	Unipotent	0.214906	0.111001	Differentiated
GSM4909285_TGTTCCGCATTGAGCT-1	GSE161529	Primary	0.0212138	5056	32856	0.153884	5056	0.024757	False	True	True	True	8	Cell Cycle	Cell Cycle	NMF1	Non_NMF4	0.180115	Unipotent	0.243988	0.197218	Unipotent
GSM4909285_CACTCCAAGATACACA-1	GSE161529	Primary	0.0281109	5702	48202	0.118294	5702	0.0273656	False	True	True	True	8	Cell Cycle	Cell Cycle	NMF1	Non_NMF4	0.145811	Differentiated	0.192305	0.0914618	Differentiated
GSM4909285_GAGGTGACATTCACTT-1	GSE161529	Primary	0.0216857	5164	35830	0.144125	5164	0.0311772	False	True	True	True	8	Cell Cycle	Cell Cycle	NMF1	Non_NMF4	0.0995732	Differentiated	0.146537	0.114779	Differentiated
GSM4909285_AGACGTTTCTGAGTGT-1	GSE161529	Primary	0.0202591	5313	45165	0.117635	5313	0.0200188	False	True	True	True	8	Cell Cycle	Cell Cycle	NMF1	Non_NMF4	0.186879	Unipotent	0.261115	0.123844	Differentiated
GSM4909285_CTCCTAGGTGGTTTCA-1	GSE161529	Primary	0.0205942	4520	28406	0.159121	4520	0.0208533	False	True	True	True	1	Invasion	Invasion	NMF1	Non_NMF4	0.179542	Unipotent	0.241763	0.186361	Unipotent
GSM4909285_TGTGTTTAGCTGTTCA-1	GSE161529	Primary	0.0227002	3675	18502	0.198627	3675	0.132906	False	True	True	True	8	Cell Cycle	Cell Cycle	NMF1	Non_NMF4	0.117547	Differentiated	0.165183	0.0864346	Differentiated
GSM4909285_GGAAAGCGTTAAGATG-1	GSE161529	Primary	0.0236664	5421	50071	0.108266	5421	0.0145803	False	True	True	True	1	Invasion	Invasion	NMF1	Non_NMF4	0.169258	Unipotent	0.213123	0.0806899	Differentiated
GSM4909285_TCAATCTAGTGTTGAA-1	GSE161529	Primary	0.0254643	5228	40920	0.127761	5228	0.0461708	False	True	True	True	8	Cell Cycle	Cell Cycle	NMF1	Non_NMF4	0.178523	Unipotent	0.240032	0.0707616	Differentiated
GSM4909285_CATGGCGCAGCCACCA-1	GSE161529	Primary	0.00924818	4255	21734	0.195776	4255	0.0433099	False	True	True	True	1	Invasion	Invasion	NMF1	Non_NMF4	0.143769	Differentiated	0.190733	0.502034	Multipotent
GSM4909285_CTAGCCTGTCATGCAT-1	GSE161529	Primary	0.0197694	5382	52303	0.1029	5382	0.0290608	False	True	True	True	8	Cell Cycle	Cell Cycle	NMF1	Non_NMF4	0.271324	Unipotent	0.40119	0.566721	Multipotent
GSM4909285_GCCTCTAAGAAACCGC-1	GSE161529	Primary	0.0199586	5674	52208	0.108681	5674	0.016422	False	True	True	True	1	Invasion	Invasion	NMF1	Non_NMF4	0.135281	Differentiated	0.184342	0.174245	Unipotent
GSM4909285_GATCAGTGTTAGAACA-1	GSE161529	Primary	0.0243939	4080	19882	0.205211	4080	0.0415237	False	True	True	True	8	Cell Cycle	Cell Cycle	NMF1	Non_NMF4	0.191817	Unipotent	0.269732	0.200164	Unipotent
GSM4909285_TTCTCCTTCTCATTCA-1	GSE161529	Primary	0.0227402	5047	38654	0.130569	5047	0.0237823	False	True	True	True	1	Invasion	Invasion	NMF1	Non_NMF4	0.109455	Differentiated	0.153477	0.0444795	Differentiated
GSM4909285_GCATACACAACCGCCA-1	GSE161529	Primary	0.0258257	4719	32913	0.143378	4719	0.0492743	False	True	True	True	1	Invasion	Invasion	NMF1	Non_NMF4	0.191644	Unipotent	0.269432	0.185098	Unipotent
GSM4909285_AACTCTTTCTAACTCT-1	GSE161529	Primary	0.0263831	4129	26570	0.155401	4129	0.0114655	False	True	True	True	1	Invasion	Invasion	NMF1	Non_NMF4	0.185925	Unipotent	0.258396	0.0855141	Differentiated
GSM4909285_GCGACCAGTTGGTAAA-1	GSE161529	Primary	0.0242139	4083	23375	0.174674	4083	0.0406642	False	True	True	True	1	Invasion	Invasion	NMF1	Non_NMF4	0.169875	Unipotent	0.215365	0.199137	Unipotent
GSM4909285_CTAGTGACAAGCCTAT-1	GSE161529	Primary	0.0168009	4448	26189	0.169842	4448	0.0424053	False	True	True	True	8	Cell Cycle	Cell Cycle	NMF1	Non_NMF4	0.212941	Unipotent	0.30185	0.240223	Unipotent
GSM4909285_CCTATTAGTGTTAAGA-1	GSE161529	Primary	0.0219846	4375	26928	0.16247	4375	0.0318115	False	True	True	True	1	Invasion	Invasion	NMF1	Non_NMF4	0.179787	Unipotent	0.242293	0.174468	Unipotent
GSM4909285_ACCCACTTCTCGGACG-1	GSE161529	Primary	0.0285344	4815	31646	0.152152	4815	0.0461708	False	True	True	True	8	Cell Cycle	Cell Cycle	NMF1	Non_NMF4	0.179405	Unipotent	0.241427	0.12576	Differentiated
GSM4909285_GGGACCTAGGCAGTCA-1	GSE161529	Primary	0.0206964	4329	26768	0.161723	4329	0.0152316	False	True	True	True	1	Invasion	Invasion	NMF1	Non_NMF4	0.109577	Differentiated	0.153689	0.177118	Unipotent
GSM4909285_TGCACCTTCGGAATCT-1	GSE161529	Primary	0.016351	4740	32842	0.144327	4740	0.0284841	False	True	True	True	8	Cell Cycle	Cell Cycle	NMF1	Non_NMF4	0.174253	Unipotent	0.228555	0.119048	Differentiated
GSM4909285_ACGAGGACAGGTCGTC-1	GSE161529	Primary	0.0212503	5112	37176	0.137508	5112	0.0344934	False	True	True	True	8	Cell Cycle	Cell Cycle	NMF1	Non_NMF4	0.170622	Unipotent	0.217625	0.0744835	Differentiated
GSM4909285_GACTAACTCCTCGCAT-1	GSE161529	Primary	0.026334	4176	26012	0.160541	4176	0.0136401	False	True	True	True	1	Invasion	Invasion	NMF1	Non_NMF4	0.218385	Unipotent	0.308843	0.295254	Unipotent
GSM4909285_TTGACTTCACATTAGC-1	GSE161529	Primary	0.0152738	3892	22915	0.169845	3892	0.0487389	False	True	True	True	8	Cell Cycle	Cell Cycle	NMF1	Non_NMF4	0.119284	Differentiated	0.167514	0.0899418	Differentiated
GSM4909285_GCTGCGATCACCCGAG-1	GSE161529	Primary	0.0218757	3817	17828	0.214101	3817	0.0302509	False	True	True	True	8	Cell Cycle	Cell Cycle	NMF1	Non_NMF4	0.207041	Unipotent	0.293446	0.5313	Multipotent
GSM4909285_AACCGCGTCAGTTCGA-1	GSE161529	Primary	0.0397857	3998	19781	0.202113	3998	0.0210666	False	True	True	True	8	Cell Cycle	Cell Cycle	NMF1	Non_NMF4	0.187514	Unipotent	0.262899	0.175264	Unipotent
GSM4909285_CTGTTTAGTCTAGCCG-1	GSE161529	Primary	0.0214685	3547	18958	0.187098	3547	0.0526526	False	True	True	True	1	Invasion	Invasion	NMF1	Non_NMF4	0.161699	Differentiated	0.203835	0.0931044	Differentiated
GSM4909285_GGTGAAGTCCGTTGTC-1	GSE161529	Primary	0.00776532	4144	26657	0.155456	4144	0.0382103	False	True	True	True	8	Cell Cycle	Cell Cycle	NMF1	Non_NMF4	0.181097	Unipotent	0.246177	0.120143	Differentiated
GSM4909285_CTTAACTAGCCACCTG-1	GSE161529	Primary	0.0257302	4514	27905	0.161763	4514	0.016422	False	True	True	True	1	Invasion	Invasion	NMF1	Non_NMF4	0.17253	Unipotent	0.223064	0.169598	Unipotent
GSM4909285_ACGGGTCGTCTTTCAT-1	GSE161529	Primary	0.0306659	3315	15033	0.220515	3315	0.0223871	False	True	True	True	1	Invasion	Invasion	NMF1	Non_NMF4	0.220731	Unipotent	0.311809	0.215276	Unipotent
GSM4909285_GGTATTGGTTTAGGAA-1	GSE161529	Primary	0.00979889	4258	37045	0.114941	4258	0.0352025	False	True	True	True	1	Invasion	Invasion	NMF1	Non_NMF4	0.183552	Unipotent	0.252446	0.204428	Unipotent
GSM4909285_GAGTCCGTCTGTCCGT-1	GSE161529	Primary	0.0251354	4315	24746	0.174372	4315	0.0302509	False	True	True	True	8	Cell Cycle	Cell Cycle	NMF1	Non_NMF4	0.174741	Unipotent	0.229827	0.501091	Multipotent
GSM4909285_TCGCGAGGTGTGCCTG-1	GSE161529	Primary	0.0207408	3431	17116	0.200456	3431	0.0382103	False	True	True	True	1	Invasion	Invasion	NMF1	Non_NMF4	0.174356	Unipotent	0.229067	0.185032	Unipotent
GSM4909285_CCTCAGTAGATCGGGT-1	GSE161529	Primary	0.01387	3995	26460	0.150983	3995	0.015565	False	True	True	True	1	Invasion	Invasion	NMF1	Non_NMF4	0.184564	Unipotent	0.254918	0.231569	Unipotent
GSM4909285_CTTAGGAAGTAACCCT-1	GSE161529	Primary	0.00635593	3093	10384	0.297862	3093	0.182581	False	True	True	True	1	Invasion	Invasion	NMF1	Non_NMF4	0.181069	Unipotent	0.246124	0.179542	Unipotent
GSM4909285_GCGCAGTCAATGGAGC-1	GSE161529	Primary	0.0297003	3441	18249	0.188558	3441	0.0311772	False	True	True	True	1	Invasion	Invasion	NMF1	Non_NMF4	0.173977	Unipotent	0.227814	0.169558	Unipotent
GSM4909285_TCGCGTTAGTGTGAAT-1	GSE161529	Primary	0.0150983	3894	19936	0.195325	3894	0.0206419	False	True	True	True	8	Cell Cycle	Cell Cycle	NMF1	Non_NMF4	0.0986981	Differentiated	0.145884	0.133756	Differentiated
GSM4909285_TGCCCTATCCATGAAC-1	GSE161529	Primary	0.0259654	4242	27190	0.156013	4242	0.0406642	False	True	True	True	8	Cell Cycle	Cell Cycle	NMF1	Non_NMF4	0.178692	Unipotent	0.240262	0.176669	Unipotent
GSM4909285_GTCTTCGTCGTTTAGG-1	GSE161529	Primary	0.0261856	4727	46285	0.102128	4727	0.0366709	False	True	True	True	8	Cell Cycle	Cell Cycle	NMF1	Non_NMF4	0.175668	Unipotent	0.232722	0.128932	Differentiated
GSM4909285_CTTGGCTGTTCAACCA-1	GSE161529	Primary	0.0318833	3839	19885	0.19306	3839	0.00976059	False	True	True	True	1	Invasion	Invasion	NMF1	Non_NMF4	0.101774	Differentiated	0.147685	0.0545552	Differentiated
GSM4909285_CTAGTGACACAACGTT-1	GSE161529	Primary	0.0188432	3375	14488	0.232951	3375	0.00963568	False	True	True	True	1	Invasion	Invasion	NMF1	Non_NMF4	0.193948	Unipotent	0.273917	0.229209	Unipotent
GSM4909285_TGAGGGAGTTTACTCT-1	GSE161529	Primary	0.0209639	3437	16600	0.207048	3437	0.00926599	False	True	True	True	1	Invasion	Invasion	NMF1	Non_NMF4	0.125411	Differentiated	0.17606	0.115936	Differentiated
GSM4909285_CACAAACCAACTGCGC-1	GSE161529	Primary	0.0208085	3210	10909	0.294252	3210	0.015565	False	True	True	True	1	Invasion	Invasion	NMF1	Non_NMF4	0.185806	Unipotent	0.258096	0.219881	Unipotent
GSM4909285_TGACTAGAGCGTGAGT-1	GSE161529	Primary	0.0208746	3872	23713	0.163286	3872	0.0110582	False	True	True	True	1	Invasion	Invasion	NMF1	Non_NMF4	0.193948	Unipotent	0.273917	0.214486	Unipotent
GSM4909285_GATGAGGTCTTAGCCC-1	GSE161529	Primary	0.0191825	4642	27473	0.168966	4642	0.024757	False	True	True	True	8	Cell Cycle	Cell Cycle	NMF1	Non_NMF4	0.228478	Unipotent	0.321997	0.189087	Unipotent
GSM4909285_AAGCCGCGTATGAATG-1	GSE161529	Primary	0.0267971	4440	26570	0.167106	4440	0.0338002	False	True	True	True	8	Cell Cycle	Cell Cycle	NMF1	Non_NMF4	0.183178	Unipotent	0.251563	0.20843	Unipotent
GSM4909285_CTAGAGTGTTCCACAA-1	GSE161529	Primary	0.0284406	4962	33860	0.146545	4962	0.0262912	False	True	True	True	8	Cell Cycle	Cell Cycle	NMF1	Non_NMF4	0.178642	Unipotent	0.240209	0.189362	Unipotent
GSM4909285_ATCCGAACAAAGCAAT-1	GSE161529	Primary	0.0231088	4002	22459	0.178191	4002	0.0442383	False	True	True	True	1	Invasion	Invasion	NMF1	Non_NMF4	0.196781	Unipotent	0.277996	0.513912	Multipotent
GSM4909285_TGACAACGTGTAACGG-1	GSE161529	Primary	0.0295708	4078	23300	0.175021	4078	0.0233086	False	True	True	True	8	Cell Cycle	Cell Cycle	NMF1	Non_NMF4	0.125183	Differentiated	0.175901	0.114379	Differentiated
GSM4909285_ATAACGCTCATGTCTT-1	GSE161529	Primary	0.0182956	4889	38042	0.128516	4889	0.024757	False	True	True	True	8	Cell Cycle	Cell Cycle	NMF1	Non_NMF4	0.213823	Unipotent	0.302645	0.115805	Differentiated
GSM4909285_TATCTCACATGCCTTC-1	GSE161529	Primary	0.0307018	4111	25764	0.159564	4111	0.0618327	False	True	True	True	8	Cell Cycle	Cell Cycle	NMF1	Non_NMF4	0.162521	Differentiated	0.204488	0.041058	Differentiated
GSM4909285_CTCCTAGAGCTCAACT-1	GSE161529	Primary	0.025	4169	18160	0.22957	4169	0.0514937	False	True	True	True	8	Cell Cycle	Cell Cycle	NMF1	Non_NMF4	0.169737	Unipotent	0.214606	0.195542	Unipotent
GSM4909285_GCAGTTACAGTATCTG-1	GSE161529	Primary	0.0225587	5007	35596	0.140662	5007	0.0131857	False	True	True	True	8	Cell Cycle	Cell Cycle	NMF1	Non_NMF4	0.169749	Unipotent	0.214783	0.0622522	Differentiated
GSM4909285_GTCAAGTAGGCTAGCA-1	GSE161529	Primary	0.0263465	4411	29985	0.147107	4411	0.022162	False	True	True	True	8	Cell Cycle	Cell Cycle	NMF1	Non_NMF4	0.189853	Unipotent	0.267013	0.533279	Multipotent
GSM4909285_GACTACACACAAGCCC-1	GSE161529	Primary	0.026226	4618	33707	0.137004	4618	0.0394146	False	True	True	True	8	Cell Cycle	Cell Cycle	NMF1	Non_NMF4	0.184564	Unipotent	0.254918	0.183918	Unipotent
GSM4909285_TGAAAGAAGTTAACGA-1	GSE161529	Primary	0.0160197	4045	22285	0.181512	4045	0.0152316	False	True	True	True	1	Invasion	Invasion	NMF1	Non_NMF4	0.175777	Unipotent	0.232828	0.175887	Unipotent
GSM4909285_CGGGTCAGTCCGTTAA-1	GSE161529	Primary	0.0223977	4075	22413	0.181814	4075	0.112273	False	True	True	True	8	Cell Cycle	Cell Cycle	NMF1	Non_NMF4	0.178504	Unipotent	0.239944	0.1743	Unipotent
GSM4909285_GGACATTCAGCTCGCA-1	GSE161529	Primary	0.0313572	4431	26820	0.165213	4431	0.0476903	False	True	True	True	8	Cell Cycle	Cell Cycle	NMF1	Non_NMF4	0.170123	Unipotent	0.216248	0.0622249	Differentiated
GSM4909285_GTGCGGTGTGTATGGG-1	GSE161529	Primary	0.0275542	4530	34659	0.130702	4530	0.0498173	False	True	True	True	8	Cell Cycle	Cell Cycle	NMF1	Non_NMF4	0.175264	Unipotent	0.231893	0.116447	Differentiated
GSM4909285_ACACCCTTCATAACCG-1	GSE161529	Primary	0.0215688	4665	39316	0.118654	4665	0.080398	False	True	True	True	8	Cell Cycle	Cell Cycle	NMF1	Non_NMF4	0.178205	Unipotent	0.239044	0.193944	Unipotent
GSM4909285_TCAGCTCTCAGTCAGT-1	GSE161529	Primary	0.0183954	3921	25115	0.156122	3921	0.0134875	False	True	True	True	1	Invasion	Invasion	NMF1	Non_NMF4	0.114823	Differentiated	0.161334	0.135739	Differentiated
GSM4909285_CCTTCCCGTGTAAGTA-1	GSE161529	Primary	0.0158103	4427	36938	0.119849	4427	0.0355632	False	True	True	True	1	Invasion	Invasion	NMF1	Non_NMF4	0.169476	Unipotent	0.213529	0.0412165	Differentiated
GSM4909285_TACCTTAGTGACCAAG-1	GSE161529	Primary	0.02619	3887	21344	0.182112	3887	0.0200188	False	True	True	True	8	Cell Cycle	Cell Cycle	NMF1	Non_NMF4	0.196814	Unipotent	0.278049	0.262081	Unipotent
GSM4909285_CGATGTAGTTAAGAAC-1	GSE161529	Primary	0.0718863	3937	16540	0.238029	3937	0.0348459	False	True	True	True	8	Cell Cycle	Cell Cycle	NMF1	Non_NMF4	0.129557	Differentiated	0.180104	0.0958679	Differentiated
GSM4909285_GCTGGGTAGACAGAGA-1	GSE161529	Primary	0.0227225	4090	23809	0.171784	4090	0.0520689	False	True	True	True	8	Cell Cycle	Cell Cycle	NMF1	Non_NMF4	0.176596	Unipotent	0.234753	0.0930386	Differentiated
GSM4909285_GTTAAGCAGACTTGAA-1	GSE161529	Primary	0.0241868	4067	24931	0.16313	4067	0.0157337	False	True	True	True	1	Invasion	Invasion	NMF1	Non_NMF4	0.182297	Unipotent	0.249638	0.143867	Differentiated
GSM4909285_ACCGTAACAGACAAAT-1	GSE161529	Primary	0.0276324	4008	22546	0.17777	4008	0.0105283	False	True	True	True	1	Invasion	Invasion	NMF1	Non_NMF4	0.176187	Unipotent	0.233852	0.176923	Unipotent
GSM4909285_CAACCAACACCGATAT-1	GSE161529	Primary	0.00356711	4559	33080	0.137817	4559	0.123961	False	True	True	True	8	Cell Cycle	Cell Cycle	NMF1	Non_NMF4	0.175205	Unipotent	0.231645	0.0789717	Differentiated
GSM4909285_TCCACACTCCTTAATC-1	GSE161529	Primary	0.0187409	3964	17822	0.222422	3964	0.0640821	False	True	True	True	8	Cell Cycle	Cell Cycle	NMF1	Non_NMF4	0.122949	Differentiated	0.173323	0.0988395	Differentiated
GSM4909285_TCATTACGTAAATGAC-1	GSE161529	Primary	0.0385373	3447	15232	0.2263	3447	0.0145803	False	True	True	True	1	Invasion	Invasion	NMF1	Non_NMF4	0.1681	Unipotent	0.209927	0.183243	Unipotent
GSM4909285_AGCTTGAGTTGCGCAC-1	GSE161529	Primary	0.0221073	3772	18184	0.207435	3772	0.0433099	False	True	True	True	1	Invasion	Invasion	NMF1	Non_NMF4	0.172511	Unipotent	0.22294	0.108177	Differentiated
GSM4909285_CACAGTAGTATATGGA-1	GSE161529	Primary	0.0131363	3661	20097	0.182166	3661	0.0370489	False	True	True	True	1	Invasion	Invasion	NMF1	Non_NMF4	0.168942	Unipotent	0.212099	0.103241	Differentiated
GSM4909285_CTGAAACCACGTCTCT-1	GSE161529	Primary	0.0211794	5207	42258	0.123219	5207	0.0648574	False	True	True	True	8	Cell Cycle	Cell Cycle	NMF1	Non_NMF4	0.171562	Unipotent	0.220398	0.187299	Unipotent
GSM4909285_CCTCTGAAGTGACTCT-1	GSE161529	Primary	0.0180199	4827	34351	0.14052	4827	0.0250065	False	True	True	True	8	Cell Cycle	Cell Cycle	NMF1	Non_NMF4	0.104257	Differentiated	0.149416	0.117186	Differentiated
GSM4909285_CAGCTAAGTGCACCAC-1	GSE161529	Primary	0.0186204	4497	31632	0.142166	4497	0.0257698	False	True	True	True	1	Invasion	Invasion	NMF1	Non_NMF4	0.169156	Unipotent	0.21284	0.17784	Unipotent
GSM4909285_GGGATGACACCAACCG-1	GSE161529	Primary	0.0226498	5383	46623	0.115458	5383	0.0633198	False	True	True	True	8	Cell Cycle	Cell Cycle	NMF1	Non_NMF4	0.168741	Unipotent	0.211445	0.183649	Unipotent
GSM4909285_CGAACATTCGATCCCT-1	GSE161529	Primary	0.022427	4361	26798	0.162736	4361	0.0362974	False	True	True	True	8	Cell Cycle	Cell Cycle	NMF1	Non_NMF4	0.119416	Differentiated	0.167832	0.0798969	Differentiated
GSM4909285_TCCACACGTCAAACTC-1	GSE161529	Primary	0.0282792	3667	16231	0.225926	3667	0.0603939	False	True	True	True	8	Cell Cycle	Cell Cycle	NMF1	Non_NMF4	0.101541	Differentiated	0.147456	0.0221422	Differentiated
GSM4909285_ACCTTTACAATAAGCA-1	GSE161529	Primary	0.027879	4008	22777	0.175967	4008	0.0260292	False	True	True	True	8	Cell Cycle	Cell Cycle	NMF1	Non_NMF4	0.18497	Unipotent	0.255977	0.117301	Differentiated
GSM4909285_AGATTGCTCCGTCAAA-1	GSE161529	Primary	0.0280461	3723	17079	0.217987	3723	0.0611074	False	True	True	True	8	Cell Cycle	Cell Cycle	NMF1	Non_NMF4	0.177032	Unipotent	0.235601	0.176159	Unipotent
GSM4909285_CAGAATCCATGGTCTA-1	GSE161529	Primary	0.0280311	4584	28290	0.162036	4584	0.0487389	False	True	True	True	8	Cell Cycle	Cell Cycle	NMF1	Non_NMF4	0.216396	Unipotent	0.305894	0.258491	Unipotent
GSM4909285_AAGGCAGTCCCGGATG-1	GSE161529	Primary	0.0198375	3725	22886	0.162763	3725	0.0402425	False	True	True	True	8	Cell Cycle	Cell Cycle	NMF1	Non_NMF4	0.103402	Differentiated	0.148992	0.0561916	Differentiated
GSM4909285_CACTCCACATGCCACG-1	GSE161529	Primary	0.00658542	4021	23385	0.171948	4021	0.0279191	False	True	True	True	1	Invasion	Invasion	NMF1	Non_NMF4	0.168794	Unipotent	0.211569	0.0724954	Differentiated
GSM4909285_AACTCTTCAGACGCTC-1	GSE161529	Primary	0.0119768	5353	64792	0.0826182	5353	0.0169529	False	True	True	True	1	Invasion	Invasion	NMF1	Non_NMF4	0.179896	Unipotent	0.242557	0.179433	Unipotent
GSM4909285_GGGAATGCACTTAACG-1	GSE161529	Primary	0.0245802	4734	35435	0.133597	4734	0.0456779	False	True	True	True	8	Cell Cycle	Cell Cycle	NMF1	Non_NMF4	0.193302	Unipotent	0.272469	0.192347	Unipotent
GSM4909285_ATGTGTGTCCGTTGTC-1	GSE161529	Primary	0.0176903	4847	36178	0.133976	4847	0.026823	False	True	True	True	1	Invasion	Invasion	NMF1	Non_NMF4	0.181381	Unipotent	0.246866	0.0893539	Differentiated
GSM4909285_GAACGGAAGCGTCAAG-1	GSE161529	Primary	0.0310104	4693	34827	0.134752	4693	0.0130365	False	True	True	True	8	Cell Cycle	Cell Cycle	NMF1	Non_NMF4	0.20251	Unipotent	0.287036	0.223459	Unipotent
GSM4909285_CTCGTCATCTGTCCGT-1	GSE161529	Primary	0.0160081	3754	19740	0.190172	3754	0.019213	False	True	True	True	1	Invasion	Invasion	NMF1	Non_NMF4	0.207687	Unipotent	0.294364	0.23612	Unipotent
GSM4909285_GTGCATAGTCAAACTC-1	GSE161529	Primary	0.0252328	4196	30714	0.136615	4196	0.0378185	False	True	True	True	1	Invasion	Invasion	NMF1	Non_NMF4	0.169847	Unipotent	0.215277	0.12324	Differentiated
GSM4909285_GACTACATCCACGTTC-1	GSE161529	Primary	0.0237342	3604	16432	0.219328	3604	0.0134875	False	True	True	True	1	Invasion	Invasion	NMF1	Non_NMF4	0.210829	Unipotent	0.298637	0.53287	Multipotent
GSM4909285_GGGTCTGGTTACGACT-1	GSE161529	Primary	0.0220278	4043	29826	0.135553	4043	0.0142621	False	True	True	True	1	Invasion	Invasion	NMF1	Non_NMF4	0.213823	Unipotent	0.302645	0.224306	Unipotent
GSM4909285_TGACGGCAGTGACTCT-1	GSE161529	Primary	0.042037	3632	14963	0.242732	3632	0.0498173	False	True	True	True	1	Invasion	Invasion	NMF1	Non_NMF4	0.172585	Unipotent	0.223346	0.239241	Unipotent
GSM4909285_TTCTCCTTCCGAATGT-1	GSE161529	Primary	0.0188052	4184	28875	0.1449	4184	0.0174969	False	True	True	True	1	Invasion	Invasion	NMF1	Non_NMF4	0.176241	Unipotent	0.234082	0.178014	Unipotent
GSM4909285_TCTCATAAGTATCTCG-1	GSE161529	Primary	0.00484637	3080	10317	0.298536	3080	0.0680952	False	True	True	True	1	Invasion	Invasion	NMF1	Non_NMF4	0.169813	Unipotent	0.215012	0.188806	Unipotent
GSM4909285_CGTCAGGCAGACGCTC-1	GSE161529	Primary	0.0268394	5289	52572	0.100605	5289	0.0715696	False	True	True	True	8	Cell Cycle	Cell Cycle	NMF1	Non_NMF4	0.202742	Unipotent	0.287548	0.243538	Unipotent
GSM4909285_TCAATCTTCCGCAGTG-1	GSE161529	Primary	0.0170664	4039	21973	0.183817	4039	0.0498173	False	True	True	True	1	Invasion	Invasion	NMF1	Non_NMF4	0.0983682	Differentiated	0.145655	0.167718	Unipotent
GSM4909285_CCTACACGTCTTGATG-1	GSE161529	Primary	0.0254678	3615	18651	0.193823	3615	0.0123068	False	True	True	True	1	Invasion	Invasion	NMF1	Non_NMF4	0.173786	Unipotent	0.227531	0.0763283	Differentiated
GSM4909285_AACTCTTGTTGTGGAG-1	GSE161529	Primary	0.0262076	3661	18239	0.200724	3661	0.0182436	False	True	True	True	1	Invasion	Invasion	NMF1	Non_NMF4	0.180385	Unipotent	0.244959	0.16239	Differentiated
GSM4909285_GTCTTCGGTAGCGTGA-1	GSE161529	Primary	0.0164257	4970	46817	0.106158	4970	0.0176813	False	True	True	True	1	Invasion	Invasion	NMF1	Non_NMF4	0.15887	Differentiated	0.201434	0.0992236	Differentiated
GSM4909285_TACGGATTCACTTATC-1	GSE161529	Primary	0.0147953	4714	35214	0.133867	4714	0.0514937	False	True	True	True	8	Cell Cycle	Cell Cycle	NMF1	Non_NMF4	0.19555	Unipotent	0.276247	0.196505	Unipotent
GSM4909285_ACGTCAAAGGTAGCCA-1	GSE161529	Primary	0.0296114	4565	35797	0.127525	4565	0.0461708	False	True	True	True	8	Cell Cycle	Cell Cycle	NMF1	Non_NMF4	0.170038	Unipotent	0.215824	0.207743	Unipotent
GSM4909285_ACTTTCACATCCCATC-1	GSE161529	Primary	0.0218524	4668	30523	0.152934	4668	0.0318115	False	True	True	True	8	Cell Cycle	Cell Cycle	NMF1	Non_NMF4	0.173186	Unipotent	0.225889	0.194053	Unipotent
GSM4909285_CCTATTACATCCGTGG-1	GSE161529	Primary	0.0292716	4251	29175	0.145707	4251	0.0557051	False	True	True	True	8	Cell Cycle	Cell Cycle	NMF1	Non_NMF4	0.206137	Unipotent	0.292298	0.324986	Unipotent
GSM4909285_AGGCCGTCAAGCGCTC-1	GSE161529	Primary	0.0213208	4692	35646	0.131628	4692	0.0633198	False	True	True	True	8	Cell Cycle	Cell Cycle	NMF1	Non_NMF4	0.186857	Unipotent	0.260903	0.18481	Unipotent
GSM4909285_ACGATGTCATTTGCTT-1	GSE161529	Primary	0.0141385	3836	18531	0.207004	3836	0.0476903	False	True	True	True	8	Cell Cycle	Cell Cycle	NMF1	Non_NMF4	0.159692	Differentiated	0.202334	0.0661929	Differentiated
GSM4909285_TTGGAACCACTGTCGG-1	GSE161529	Primary	0.0223925	3527	18399	0.191695	3527	0.0355632	False	True	True	True	8	Cell Cycle	Cell Cycle	NMF1	Non_NMF4	0.168077	Unipotent	0.209821	0.183981	Unipotent
GSM4909285_ATCACGACACCTGGTG-1	GSE161529	Primary	0.015644	3958	23076	0.17152	3958	0.0223871	False	True	True	True	8	Cell Cycle	Cell Cycle	NMF1	Non_NMF4	0.184002	Unipotent	0.253787	0.212744	Unipotent
GSM4909285_ACATCAGGTACCAGTT-1	GSE161529	Primary	0.0241426	5652	42249	0.133778	5652	0.0348459	False	True	True	True	8	Cell Cycle	Cell Cycle	NMF1	Non_NMF4	0.188271	Unipotent	0.264241	0.523186	Multipotent
GSM4909285_GGCTCGACACCAGGTC-1	GSE161529	Primary	0.0214243	5250	36874	0.142377	5250	0.0314926	False	True	True	True	8	Cell Cycle	Cell Cycle	NMF1	Non_NMF4	0.174877	Unipotent	0.230656	0.177796	Unipotent
GSM4909285_AACACGTGTTCCACTC-1	GSE161529	Primary	0.0188679	5714	53424	0.106956	5714	0.0386069	False	True	True	True	8	Cell Cycle	Cell Cycle	NMF1	Non_NMF4	0.0917922	Differentiated	0.14207	0.0860428	Differentiated
GSM4909285_ACTTTCACATGCATGT-1	GSE161529	Primary	0.0220638	4725	22163	0.213193	4725	0.0284841	False	True	True	True	1	Invasion	Invasion	NMF1	Non_NMF4	0.177059	Unipotent	0.235671	0.186579	Unipotent
GSM4909285_GTCATTTAGTTTAGGA-1	GSE161529	Primary	0.014619	4414	27430	0.160919	4414	0.0476903	False	True	True	True	8	Cell Cycle	Cell Cycle	NMF1	Non_NMF4	0.164971	Differentiated	0.207137	0.18044	Unipotent
GSM4909285_TGTGTTTAGAGTACAT-1	GSE161529	Primary	0.0251407	4457	23269	0.191542	4457	0.0362974	False	True	True	True	8	Cell Cycle	Cell Cycle	NMF1	Non_NMF4	0.208502	Unipotent	0.295423	0.230164	Unipotent
GSM4909285_CTCGAGGAGACCTTTG-1	GSE161529	Primary	0.0231699	5096	37376	0.136344	5096	0.0466704	False	True	True	True	1	Invasion	Invasion	NMF1	Non_NMF4	0.196364	Unipotent	0.277536	0.2314	Unipotent
GSM4909285_CAACCTCCATCACGTA-1	GSE161529	Primary	0.0164617	5080	35051	0.144932	5080	0.0302509	False	True	True	True	8	Cell Cycle	Cell Cycle	NMF1	Non_NMF4	0.169476	Unipotent	0.213529	0.180378	Unipotent
GSM4909285_TTCGAAGTCAAACCAC-1	GSE161529	Primary	0.0402889	4499	25615	0.175639	4499	0.0305564	False	True	True	True	1	Invasion	Invasion	NMF1	Non_NMF4	0.19732	Unipotent	0.279161	0.177624	Unipotent
GSM4909285_TACCTATAGAATTGTG-1	GSE161529	Primary	0.0184992	4350	23947	0.181651	4350	0.0633198	False	True	True	True	8	Cell Cycle	Cell Cycle	NMF1	Non_NMF4	0.173186	Unipotent	0.225889	0.182597	Unipotent
GSM4909285_CTACGTCAGCCCAATT-1	GSE161529	Primary	0.0201065	3524	13329	0.264386	3524	0.0355632	False	True	True	True	1	Invasion	Invasion	NMF1	Non_NMF4	0.160778	Differentiated	0.203358	0.172032	Unipotent
GSM4909285_CCTTCGAGTCAGATAA-1	GSE161529	Primary	0.0356387	4562	28368	0.160815	4562	0.0640821	False	True	True	True	8	Cell Cycle	Cell Cycle	NMF1	Non_NMF4	0.15265	Differentiated	0.198097	0.0586836	Differentiated
GSM4909285_GGCCGATAGGCTAGCA-1	GSE161529	Primary	0.0303659	4314	26016	0.165821	4314	0.0217179	False	True	True	True	8	Cell Cycle	Cell Cycle	NMF1	Non_NMF4	0.201478	Unipotent	0.285182	0.224713	Unipotent
GSM4909285_AAATGCCGTTACGCGC-1	GSE161529	Primary	0.0220165	4432	25708	0.172398	4432	0.0410912	False	True	True	True	1	Invasion	Invasion	NMF1	Non_NMF4	0.172005	Unipotent	0.221722	0.323376	Unipotent
GSM4909285_CTGATCCTCACAATGC-1	GSE161529	Primary	0.00551181	3829	16510	0.23192	3829	0.043771	False	True	True	True	8	Cell Cycle	Cell Cycle	NMF1	Non_NMF4	0.174959	Unipotent	0.230815	0.170049	Unipotent
GSM4909285_GACCAATAGAGCTGCA-1	GSE161529	Primary	0.0479115	3952	15466	0.255528	3952	0.0198147	False	True	True	True	8	Cell Cycle	Cell Cycle	NMF1	Non_NMF4	0.187098	Unipotent	0.262086	0.173977	Unipotent
GSM4909285_TGCCCTAGTCCCGACA-1	GSE161529	Primary	0.0196291	4496	25829	0.174068	4496	0.0176813	False	True	True	True	1	Invasion	Invasion	NMF1	Non_NMF4	0.174113	Unipotent	0.228308	0.191217	Unipotent
GSM4909285_TTCTCCTTCGAGCCCA-1	GSE161529	Primary	0.0264982	3551	16303	0.217813	3551	0.024757	False	True	True	True	8	Cell Cycle	Cell Cycle	NMF1	Non_NMF4	0.189087	Unipotent	0.265883	0.250225	Unipotent
GSM4909285_CCGTGGAGTATAGGTA-1	GSE161529	Primary	0.0390012	3224	11974	0.26925	3224	0.0487389	False	True	True	True	8	Cell Cycle	Cell Cycle	NMF1	Non_NMF4	0.180933	Unipotent	0.245965	0.171959	Unipotent
GSM4909285_TAAGTGCTCAAACAAG-1	GSE161529	Primary	0.0247597	3339	13732	0.243155	3339	0.0223871	False	True	True	True	1	Invasion	Invasion	NMF1	Non_NMF4	0.202456	Unipotent	0.286807	0.282221	Unipotent
GSM4909285_GAATAAGCAGCTGGCT-1	GSE161529	Primary	0.0280259	5590	39749	0.140632	5590	0.0419617	False	True	True	True	8	Cell Cycle	Cell Cycle	NMF1	Non_NMF4	0.107712	Differentiated	0.152029	0.1237	Differentiated
GSM4909285_TCACGAACAGCTGCAC-1	GSE161529	Primary	0.016829	4388	21154	0.207431	4388	0.0648574	False	True	True	True	8	Cell Cycle	Cell Cycle	NMF1	Non_NMF4	0.124917	Differentiated	0.17546	0.122049	Differentiated
GSM4909285_AGCATACTCCTCAATT-1	GSE161529	Primary	0.0183234	4951	29143	0.169886	4951	0.0633198	False	True	True	True	8	Cell Cycle	Cell Cycle	NMF1	Non_NMF4	0.172475	Unipotent	0.222658	0.194988	Unipotent
GSM4909285_ATAGACCCAGGCTCAC-1	GSE161529	Primary	0.0213332	4446	23297	0.19084	4446	0.0296496	False	True	True	True	8	Cell Cycle	Cell Cycle	NMF1	Non_NMF4	0.177896	Unipotent	0.238214	0.228399	Unipotent
GSM4909285_AACTCCCTCGTCCGTT-1	GSE161529	Primary	0.0168372	4570	30290	0.150875	4570	0.0640821	False	True	True	True	8	Cell Cycle	Cell Cycle	NMF1	Non_NMF4	0.173022	Unipotent	0.225359	0.140893	Differentiated
GSM4909285_GTCGTAAAGCAATATG-1	GSE161529	Primary	0.0139801	4376	28326	0.154487	4376	0.0569926	False	True	True	True	8	Cell Cycle	Cell Cycle	NMF1	Non_NMF4	0.106009	Differentiated	0.150563	0.128251	Differentiated
GSM4909285_CATATTCGTACCCAAT-1	GSE161529	Primary	0.0201113	4827	30729	0.157083	4827	0.0279191	False	True	True	True	8	Cell Cycle	Cell Cycle	NMF1	Non_NMF4	0.174332	Unipotent	0.228855	0.180142	Unipotent
GSM4909285_CTAAGACGTAAATACG-1	GSE161529	Primary	0.0275566	4023	22354	0.179968	4023	0.0664483	False	True	True	True	8	Cell Cycle	Cell Cycle	NMF1	Non_NMF4	0.177523	Unipotent	0.23719	0.168576	Unipotent
GSM4909285_TGCCCATCATGGAATA-1	GSE161529	Primary	0.0235039	5312	45652	0.116359	5312	0.0402425	False	True	True	True	8	Cell Cycle	Cell Cycle	NMF1	Non_NMF4	0.177758	Unipotent	0.237649	0.169101	Unipotent
GSM4909285_TACGGTAGTGTGGCTC-1	GSE161529	Primary	0.0202647	4137	18209	0.227195	4137	0.0603939	False	True	True	True	8	Cell Cycle	Cell Cycle	NMF1	Non_NMF4	0.301219	Unipotent	0.46887	0.239604	Unipotent
GSM4909285_TCCCGATTCCAAGTAC-1	GSE161529	Primary	0.00496955	5057	34812	0.145266	5057	0.10877	False	True	True	True	8	Cell Cycle	Cell Cycle	NMF1	Non_NMF4	0.185925	Unipotent	0.258396	0.239989	Unipotent
GSM4909285_CTCGAGGTCCTATGTT-1	GSE161529	Primary	0.0167444	4722	25083	0.188255	4722	0.0509268	False	True	True	True	8	Cell Cycle	Cell Cycle	NMF1	Non_NMF4	0.204287	Unipotent	0.289137	0.287312	Unipotent
GSM4909285_CCTACCATCTGAAAGA-1	GSE161529	Primary	0.0154165	5130	35222	0.145648	5130	0.0210666	False	True	True	True	1	Invasion	Invasion	NMF1	Non_NMF4	0.181124	Unipotent	0.246283	0.204746	Unipotent
GSM4909285_TTCTCCTGTGAGGCTA-1	GSE161529	Primary	0.0139592	3825	14614	0.261735	3825	0.0498173	False	True	True	True	1	Invasion	Invasion	NMF1	Non_NMF4	0.261948	Unipotent	0.380019	0.235424	Unipotent
GSM4909285_TCAGGATCACAACGCC-1	GSE161529	Primary	0.0264492	4098	25256	0.162258	4098	0.0202247	False	True	True	True	1	Invasion	Invasion	NMF1	Non_NMF4	0.184091	Unipotent	0.254123	0.119687	Differentiated
GSM4909285_TGACTAGAGTCCGTAT-1	GSE161529	Primary	0.0202353	5268	57128	0.092214	5268	0.0848502	False	True	True	True	8	Cell Cycle	Cell Cycle	NMF1	Non_NMF4	0.183197	Unipotent	0.251616	0.17976	Unipotent
GSM4909285_CAGGTGCCAGGAATCG-1	GSE161529	Primary	0.0262954	4870	32287	0.150835	4870	0.039826	False	True	True	True	1	Invasion	Invasion	NMF1	Non_NMF4	0.197163	Unipotent	0.278808	0.209002	Unipotent
GSM4909285_GGACAGATCCATGCTC-1	GSE161529	Primary	0.0250695	4952	38134	0.129858	4952	0.0180546	False	True	True	True	1	Invasion	Invasion	NMF1	Non_NMF4	0.176098	Unipotent	0.233588	0.121858	Differentiated
GSM4909285_CTGCCTAGTCTTGTCC-1	GSE161529	Primary	0.0480451	4506	26267	0.171546	4506	0.0442383	False	True	True	True	8	Cell Cycle	Cell Cycle	NMF1	Non_NMF4	0.27976	Unipotent	0.416146	0.310202	Unipotent
GSM4909285_ACTGAACCAAGAAGAG-1	GSE161529	Primary	0.0216816	4129	20017	0.206275	4129	0.0433099	False	True	True	True	8	Cell Cycle	Cell Cycle	NMF1	Non_NMF4	0.200764	Unipotent	0.284123	0.258483	Unipotent
GSM4909285_ACATCAGGTCTCTCGT-1	GSE161529	Primary	0.0250156	3747	17589	0.213031	3747	0.0344934	False	True	True	True	8	Cell Cycle	Cell Cycle	NMF1	Non_NMF4	0.173553	Unipotent	0.227037	0.319117	Unipotent
GSM4909285_ATCTACTGTCTAAAGA-1	GSE161529	Primary	0.0286658	4186	26338	0.158934	4186	0.0428546	False	True	True	True	1	Invasion	Invasion	NMF1	Non_NMF4	0.173157	Unipotent	0.225765	0.0925037	Differentiated
GSM4909285_CACACAATCATTTGGG-1	GSE161529	Primary	0.0207476	3013	11905	0.253087	3013	0.0157337	False	True	True	True	1	Invasion	Invasion	NMF1	Non_NMF4	0.173732	Unipotent	0.22739	0.173104	Unipotent
GSM4909285_GAACATCTCCGCTGTT-1	GSE161529	Primary	0.00769029	3241	11443	0.28323	3241	0.0706774	False	True	True	True	8	Cell Cycle	Cell Cycle	NMF1	Non_NMF4	0.227957	Unipotent	0.320726	0.237858	Unipotent
GSM4909285_CGAGCACCATCCGGGT-1	GSE161529	Primary	0.0108205	4667	35673	0.130827	4667	0.023075	False	True	True	True	8	Cell Cycle	Cell Cycle	NMF1	Non_NMF4	0.197853	Unipotent	0.279991	0.192122	Unipotent
GSM4909285_TCAGATGAGATAGCAT-1	GSE161529	Primary	0.0180354	4870	33767	0.144224	4870	0.0208533	False	True	True	True	8	Cell Cycle	Cell Cycle	NMF1	Non_NMF4	0.198991	Unipotent	0.282127	0.302564	Unipotent
GSM4909285_CAAGATCAGGGAGTAA-1	GSE161529	Primary	0.0273766	5185	40436	0.128227	5185	0.0492743	False	True	True	True	8	Cell Cycle	Cell Cycle	NMF1	Non_NMF4	0.174168	Unipotent	0.228343	0.0738295	Differentiated
GSM4909285_AGGGATGTCGCCAGCA-1	GSE161529	Primary	0.0197157	5308	44533	0.119193	5308	0.0270929	False	True	True	True	8	Cell Cycle	Cell Cycle	NMF1	Non_NMF4	0.171359	Unipotent	0.219921	0.173859	Unipotent
GSM4909285_CTACACCTCGCTTGTC-1	GSE161529	Primary	0.0396196	4188	20293	0.206377	4188	0.0466704	False	True	True	True	1	Invasion	Invasion	NMF1	Non_NMF4	0.161765	Differentiated	0.20387	0.0679037	Differentiated
GSM4909285_CTGAAACCACATGGGA-1	GSE161529	Primary	0.0303012	4741	33761	0.140428	4741	0.0184342	False	True	True	True	1	Invasion	Invasion	NMF1	Non_NMF4	0.148902	Differentiated	0.194724	0.0839002	Differentiated
GSM4909285_TATGCCCAGCGTGAGT-1	GSE161529	Primary	0.0215078	4328	26874	0.161048	4328	0.0123068	False	True	True	True	1	Invasion	Invasion	NMF1	Non_NMF4	0.17886	Unipotent	0.240598	0.106176	Differentiated
GSM4909285_CACAAACGTCTTCGTC-1	GSE161529	Primary	0.0274706	5115	42227	0.121131	5115	0.0487389	False	True	True	True	8	Cell Cycle	Cell Cycle	NMF1	Non_NMF4	0.182598	Unipotent	0.250415	0.221374	Unipotent
GSM4909285_CTGTTTACATCCTTGC-1	GSE161529	Primary	0.0341474	4644	26737	0.173692	4644	0.0131857	False	True	True	True	1	Invasion	Invasion	NMF1	Non_NMF4	0.191476	Unipotent	0.269043	0.233311	Unipotent
GSM4909285_AACCGCGCACATCCAA-1	GSE161529	Primary	0.0269987	3550	18112	0.196003	3550	0.0451916	False	True	True	True	1	Invasion	Invasion	NMF1	Non_NMF4	0.187807	Unipotent	0.263234	0.187289	Unipotent
GSM4909285_TATCTCATCAACACAC-1	GSE161529	Primary	0.0106796	5341	40919	0.130526	5341	0.0262912	False	True	True	True	8	Cell Cycle	Cell Cycle	NMF1	Non_NMF4	0.178158	Unipotent	0.238973	0.174702	Unipotent
GSM4909285_TCACGAATCTCCAGGG-1	GSE161529	Primary	0.0122056	4890	26873	0.181967	4890	0.0451916	False	True	True	True	8	Cell Cycle	Cell Cycle	NMF1	Non_NMF4	0.178478	Unipotent	0.239821	0.18778	Unipotent
GSM4909285_TACAGTGAGTACGCGA-1	GSE161529	Primary	0.0204749	5193	45568	0.113962	5193	0.0424053	False	True	True	True	8	Cell Cycle	Cell Cycle	NMF1	Non_NMF4	0.204344	Unipotent	0.289226	0.187402	Unipotent
GSM4909285_ACGCAGCCAGTATCTG-1	GSE161529	Primary	0.0253809	4594	30062	0.152818	4594	0.0290608	False	True	True	True	8	Cell Cycle	Cell Cycle	NMF1	Non_NMF4	0.209036	Unipotent	0.296112	0.183131	Unipotent
GSM4909285_TCTCATAGTAATCACC-1	GSE161529	Primary	0.0167494	4654	30031	0.154973	4654	0.0896874	False	True	True	True	8	Cell Cycle	Cell Cycle	NMF1	Non_NMF4	0.170949	Unipotent	0.218279	0.0973434	Differentiated
GSM4909285_AGGCCGTCAGGATCGA-1	GSE161529	Primary	0.0330072	4384	26570	0.164998	4384	0.0327893	False	True	True	True	8	Cell Cycle	Cell Cycle	NMF1	Non_NMF4	0.106988	Differentiated	0.151393	0.157916	Differentiated
GSM4909285_CAACTAGAGTATCTCG-1	GSE161529	Primary	0.012953	4597	37366	0.123026	4597	0.0311772	False	True	True	True	1	Invasion	Invasion	NMF1	Non_NMF4	0.184368	Unipotent	0.254723	0.541904	Multipotent
GSM4909285_CACAGTAGTTAAGATG-1	GSE161529	Primary	0.0314964	3669	20542	0.17861	3669	0.0162478	False	True	True	True	1	Invasion	Invasion	NMF1	Non_NMF4	0.170741	Unipotent	0.217873	0.0933707	Differentiated
GSM4909285_GCGCAACAGACAATAC-1	GSE161529	Primary	0.00872892	4983	59343	0.0839695	4983	0.0279191	False	True	True	True	1	Invasion	Invasion	NMF1	Non_NMF4	0.180053	Unipotent	0.243493	0.16816	Unipotent
GSM4909285_ACGATACGTGGCCCTA-1	GSE161529	Primary	0.0191911	4304	24751	0.173892	4304	0.0402425	False	True	True	True	8	Cell Cycle	Cell Cycle	NMF1	Non_NMF4	0.173887	Unipotent	0.227743	0.232524	Unipotent
GSM4909285_AAAGCAAGTAGAGCTG-1	GSE161529	Primary	0.0199257	4374	34729	0.125947	4374	0.0324598	False	True	True	True	1	Invasion	Invasion	NMF1	Non_NMF4	0.196154	Unipotent	0.277148	0.220022	Unipotent
GSM4909285_GCATGATTCAAGCCTA-1	GSE161529	Primary	0.0450216	3948	24988	0.157996	3948	0.253333	False	True	True	True	8	Cell Cycle	Cell Cycle	NMF1	Non_NMF4	0.108611	Differentiated	0.152682	0.0747423	Differentiated
GSM4909285_GTGTTAGAGAGGTACC-1	GSE161529	Primary	0.00170921	3779	18137	0.208359	3779	0.0402425	False	True	True	True	1	Invasion	Invasion	NMF1	Non_NMF4	0.173157	Unipotent	0.225765	0.180209	Unipotent
GSM4909285_TACGGATTCACCATAG-1	GSE161529	Primary	0.0591961	2574	8683	0.296441	2574	0.0442383	False	True	True	True	1	Invasion	Invasion	NMF1	Non_NMF4	0.19198	Unipotent	0.270191	0.238953	Unipotent
GSM4909285_TCACAAGTCCCTTGTG-1	GSE161529	Primary	0.00643069	3228	18194	0.177421	3228	0.0378185	False	True	True	True	1	Invasion	Invasion	NMF1	Non_NMF4	0.175068	Unipotent	0.231204	0.0534629	Differentiated
GSM4909285_GGCCGATGTCATCCCT-1	GSE161529	Primary	0.0137487	4165	26257	0.158624	4165	0.0308651	False	True	True	True	1	Invasion	Invasion	NMF1	Non_NMF4	0.186607	Unipotent	0.26002	0.189689	Unipotent
GSM4909285_TGGCGCACAAAGAATC-1	GSE161529	Primary	0.0217291	4556	34792	0.13095	4556	0.0250065	False	True	True	True	1	Invasion	Invasion	NMF1	Non_NMF4	0.179721	Unipotent	0.242028	0.0538887	Differentiated
Primary2_TTCGAAGTCACATAGC-1	GSE199515	Primary	0.101725	2556	8985	0.284474	2556	0.0580945	False	True	True	True	5	EMT	Stemness	NMF1	Non_NMF4	0.17591	Unipotent	0.233146	0.179254	Unipotent
Primary2_TTTGGTTCAATCTACG-1	GSE199515	Primary	0.0442682	2881	11724	0.245735	2881	0.0280843	False	True	True	True	5	EMT	Stemness	NMF1	Non_NMF4	0.176347	Unipotent	0.234276	0.128109	Differentiated
Primary2_TACAGTGCAGTCCTTC-1	GSE199515	Primary	0.118214	3020	13281	0.227393	3020	0.0391331	False	True	True	True	5	EMT	Stemness	NMF1	Non_NMF4	0.121882	Differentiated	0.171646	0.218307	Unipotent
Primary2_TCACGAATCTCCAACC-1	GSE199515	Primary	0.0739294	3055	12796	0.238746	3055	0.043871	False	True	True	True	5	EMT	Stemness	NMF1	Non_NMF4	0.174468	Unipotent	0.229332	0.185706	Unipotent
Primary2_TAGAGCTCAAGACGTG-1	GSE199515	Primary	0.0777851	3248	15260	0.212844	3248	0.0280843	False	True	True	True	5	EMT	Stemness	NMF1	Non_NMF4	0.1988	Unipotent	0.281774	0.176814	Unipotent
GSM4909285_TACCTATAGACATAAC-1	GSE161529	Primary	0.0786466	2808	11113	0.252677	2808	0.0318115	False	True	True	True	1	Invasion	Invasion	NMF1	Non_NMF4	0.228478	Unipotent	0.321997	0.261407	Unipotent
TNBC4_Primary_TATTGGATAGCG	GSE180286	Primary	0.00776591	2372	7211	0.328942	2372	0.0625	False	True	True	True	16	Metastasis	Metastasis	NMF1	Non_NMF4	0.170595	Unipotent	0.21752	0.199073	Unipotent
GSM4909281_GGGAGATAGTGCCAGA-1	GSE161529	Primary	0.0757423	4203	19870	0.211525	4203	0.0428546	False	True	True	True	7	EMT	EMT	NMF1	Non_NMF4	0.170347	Unipotent	0.217043	0.185772	Unipotent
GSM4909285_TCTTTCCGTTCGGCAC-1	GSE161529	Primary	0.0141765	3694	16083	0.229684	3694	0.0410912	False	True	True	True	1	Invasion	Invasion	NMF1	Non_NMF4	0.126223	Differentiated	0.176731	0.0969469	Differentiated
GSM4909281_GTCATTTCACCATCCT-1	GSE161529	Primary	0.0584177	3311	13044	0.253833	3311	0.100736	False	True	True	True	7	EMT	EMT	NMF1	Non_NMF4	0.171092	Unipotent	0.219091	0.0734965	Differentiated
GSM4909285_AAACCTGTCCGCTGTT-1	GSE161529	Primary	0.0113692	3649	20318	0.179594	3649	0.0153977	False	True	True	True	1	Invasion	Invasion	NMF1	Non_NMF4	0.178587	Unipotent	0.240103	0.209205	Unipotent
GSM4909285_CAAGTTGTCACCATAG-1	GSE161529	Primary	0.000710227	3532	16896	0.209044	3532	0.0352025	False	True	True	True	1	Invasion	Invasion	NMF1	Non_NMF4	0.133954	Differentiated	0.183141	0.101574	Differentiated
GSM4909285_TCCCGATAGGCAATTA-1	GSE161529	Primary	0.014104	3780	20207	0.187064	3780	0.0314926	False	True	True	True	1	Invasion	Invasion	NMF1	Non_NMF4	0.213868	Unipotent	0.302786	0.277703	Unipotent
Primary2_CCTAAAGTCCCATTTA-1	GSE199515	Primary	0.0634231	3053	12661	0.241134	3053	0.0325027	False	True	True	True	5	EMT	Stemness	NMF1	Non_NMF4	0.169673	Unipotent	0.214165	0.0777644	Differentiated
GSM4909281_AAGGTTCCATAAAGGT-1	GSE161529	Primary	0.0315063	2778	7681	0.361672	2778	0.0753074	False	True	True	True	7	EMT	EMT	NMF1	Non_NMF4	0.184036	Unipotent	0.253946	0.324262	Unipotent
GSM4909285_TCTTTCCAGAATGTTG-1	GSE161529	Primary	0.0139799	4576	35408	0.129236	4576	0.0206419	False	True	True	True	1	Invasion	Invasion	NMF1	Non_NMF4	0.186907	Unipotent	0.261256	0.509547	Multipotent
Primary2_GCGGGTTGTTTGACAC-1	GSE199515	Primary	0.13305	3376	16227	0.208048	3376	0.0251781	False	True	True	True	5	EMT	Stemness	NMF1	Non_NMF4	0.171756	Unipotent	0.220927	0.260482	Unipotent
Primary2_ATCATCTTCGAGAACG-1	GSE199515	Primary	0.100486	2888	11534	0.25039	2888	0.0325027	False	True	True	True	5	EMT	Stemness	NMF1	Non_NMF4	0.209011	Unipotent	0.296041	0.288085	Unipotent
GSM4909281_CACCTTGTCGGAATCT-1	GSE161529	Primary	0.0272031	3957	15807	0.250332	3957	0.0532449	False	True	True	True	7	EMT	EMT	NMF1	Non_NMF4	0.174549	Unipotent	0.229526	0.126727	Differentiated
GSM4909281_CCGTTCATCACCAGGC-1	GSE161529	Primary	0.0236332	4144	17010	0.243621	4144	0.114094	False	True	True	True	7	EMT	EMT	NMF1	Non_NMF4	0.102708	Differentiated	0.148409	0.115913	Differentiated
GSM4909281_CGTGTAAAGCAACGGT-1	GSE161529	Primary	0.0406628	3262	10501	0.310637	3262	0.0341448	False	True	True	True	7	EMT	EMT	NMF1	Non_NMF4	0.169543	Unipotent	0.213829	0.111988	Differentiated
GSM4909281_CTCGGAGGTTCCATGA-1	GSE161529	Primary	0.0671176	3425	11383	0.300887	3425	0.0783021	False	True	True	True	7	EMT	EMT	NMF1	Non_NMF4	0.177923	Unipotent	0.238602	0.332061	Unipotent
GSM4909281_GACGGCTCACCTTGTC-1	GSE161529	Primary	0.061075	3496	13246	0.263929	3496	0.0374314	False	True	True	True	7	EMT	EMT	NMF1	Non_NMF4	0.174577	Unipotent	0.229685	0.168658	Unipotent
GSM4909281_GTGTGCGGTATTACCG-1	GSE161529	Primary	0.0319263	3076	10305	0.298496	3076	0.0538462	False	True	True	True	7	EMT	EMT	NMF1	Non_NMF4	0.107119	Differentiated	0.15157	0.044019	Differentiated
Primary2_CTGATAGCAAGTACCT-1	GSE199515	Primary	0.104072	2858	9945	0.287381	2858	0.0376914	False	True	True	True	5	EMT	Stemness	NMF1	Non_NMF4	0.184423	Unipotent	0.254794	0.191669	Unipotent
GSM4909281_CGGAGCTAGCGATCCC-1	GSE161529	Primary	0.073726	2902	9576	0.303049	2902	0.0563439	False	True	True	True	7	EMT	EMT	NMF1	Non_NMF4	0.184288	Unipotent	0.254458	0.23317	Unipotent
GSM4909287_CATCGGGCAGAGTGTG-1	GSE161529	Primary	0.196712	2692	9003	0.299011	2692	0.145698	False	True	True	True	16	Metastasis	Metastasis	NMF1	Non_NMF4	0.185856	Unipotent	0.258255	0.170769	Unipotent
Primary2_ATTTCTGGTTCGTCTC-1	GSE199515	Primary	0.0796383	2701	9179	0.294259	2701	0.0876827	False	True	True	True	5	EMT	Stemness	NMF1	Non_NMF4	0.139229	Differentiated	0.187696	0.0706014	Differentiated
Primary2_GACGGCTCACCACCAG-1	GSE199515	Primary	0.0702108	2707	9913	0.273076	2707	0.0391331	False	True	True	True	5	EMT	Stemness	NMF1	Non_NMF4	0.101329	Differentiated	0.147314	0.0628372	Differentiated
Primary2_CACCAGGCAGCCACCA-1	GSE199515	Primary	0.137156	2704	9697	0.278849	2704	0.0474255	False	True	True	True	5	EMT	Stemness	NMF1	Non_NMF4	0.194847	Unipotent	0.275382	0.523007	Multipotent
Primary2_TTGAACGTCAGCAACT-1	GSE199515	Primary	0.104627	2527	8688	0.290861	2527	0.0534799	False	True	True	True	5	EMT	Stemness	NMF1	Non_NMF4	0.194313	Unipotent	0.27457	0.230951	Unipotent
GSM4909281_CCTAAAGAGCGTTCCG-1	GSE161529	Primary	0.063009	2415	6999	0.345049	2415	0.0648574	False	True	True	True	7	EMT	EMT	NMF1	Non_NMF4	0.186907	Unipotent	0.261256	0.137325	Differentiated
GSM4909281_AGGGAGTGTTAAGAAC-1	GSE161529	Primary	0.0289567	3869	18096	0.213804	3869	0.0848502	False	True	True	True	7	EMT	EMT	NMF1	Non_NMF4	0.162291	Differentiated	0.2044	0.0913936	Differentiated
CID4515_CID4515_GATTCAGAGCGTGAGT	GSE176078	Primary	0.110471	3931	18041	0.217893	3931	0.049543	False	True	True	True	6	Metastasis	Metastasis	NMF1	Non_NMF4	0.228478	Unipotent	0.321997	0.558052	Multipotent
GSM4909281_CGTGTCTAGCATCATC-1	GSE161529	Primary	0.0687706	3070	9728	0.315584	3070	0.0382103	False	True	True	True	7	EMT	EMT	NMF1	Non_NMF4	0.168352	Unipotent	0.210686	0.101774	Differentiated
GSM4909281_CCTAAAGCACTAGTAC-1	GSE161529	Primary	0.0370341	3350	12637	0.265095	3350	0.0250065	False	True	True	True	7	EMT	EMT	NMF1	Non_NMF4	0.0983682	Differentiated	0.145655	0.0636268	Differentiated
GSM4909281_ACGGGTCGTAACGTTC-1	GSE161529	Primary	0.0477323	3252	10936	0.297366	3252	0.0949618	False	True	True	True	7	EMT	EMT	NMF1	Non_NMF4	0.177951	Unipotent	0.238726	0.163969	Differentiated
GSM4909281_GACAGAGAGTAGCGGT-1	GSE161529	Primary	0.0292195	2924	10096	0.28962	2924	0.0509268	False	True	True	True	7	EMT	EMT	NMF1	Non_NMF4	0.186852	Unipotent	0.260727	0.186034	Unipotent
Primary2_TTGTAGGTCAGTACGT-1	GSE199515	Primary	0.0876707	3023	11201	0.269887	3023	0.042218	False	True	True	True	5	EMT	Stemness	NMF1	Non_NMF4	0.201899	Unipotent	0.285941	0.512574	Multipotent
GSM4909281_ACGATACAGGTGCACA-1	GSE161529	Primary	0.0533433	2879	9392	0.306537	2879	0.0743466	False	True	True	True	7	EMT	EMT	NMF1	Non_NMF4	0.198134	Unipotent	0.280626	0.18875	Unipotent
Primary2_CGATCGGAGATGCCAG-1	GSE199515	Primary	0.0962135	2391	9032	0.264725	2391	0.0280843	False	True	True	True	5	EMT	Stemness	NMF1	Non_NMF4	0.172068	Unipotent	0.221916	0.17365	Unipotent
GSM4909281_GTGCAGCTCTAACTCT-1	GSE161529	Primary	0.0520732	3017	13385	0.225402	3017	0.105438	False	True	True	True	7	EMT	EMT	NMF1	Non_NMF4	0.191925	Unipotent	0.270014	0.265341	Unipotent
GSM4909281_CGCTGGACATCAGTAC-1	GSE161529	Primary	0.0787796	3005	10980	0.273679	3005	0.126102	False	True	True	True	7	EMT	EMT	NMF1	Non_NMF4	0.169571	Unipotent	0.213864	0.325036	Unipotent
GSM4909281_CAGCTGGAGGCGCTCT-1	GSE161529	Primary	0.0881161	2770	8886	0.311726	2770	0.0394146	False	True	True	True	7	EMT	EMT	NMF1	Non_NMF4	0.115682	Differentiated	0.162817	0.0716363	Differentiated
GSM4909281_TCTATTGGTCTTGCGG-1	GSE161529	Primary	0.0971037	3641	13707	0.265631	3641	0.0466704	False	True	True	True	7	EMT	EMT	NMF1	Non_NMF4	0.184564	Unipotent	0.254918	0.170713	Unipotent
GSM4909281_TCGGGACCACGGCGTT-1	GSE161529	Primary	0.0497154	3119	13175	0.236736	3119	0.115963	False	True	True	True	7	EMT	EMT	NMF1	Non_NMF4	0.181124	Unipotent	0.246283	0.280742	Unipotent
GSM4909281_AGAGTGGCATGCGCAC-1	GSE161529	Primary	0.0410499	2658	8039	0.330638	2658	0.0447118	False	True	True	True	7	EMT	EMT	NMF1	Non_NMF4	0.177758	Unipotent	0.237649	0.0811949	Differentiated
GSM4909281_TCAGCTCGTTAGATGA-1	GSE161529	Primary	0.0473668	2465	6608	0.373033	2465	0.0563439	False	True	True	True	7	EMT	EMT	NMF1	Non_NMF4	0.199314	Unipotent	0.282551	0.180546	Unipotent
Primary2_CCACCTAAGGCCCTTG-1	GSE199515	Primary	0.0911067	2965	11042	0.26852	2965	0.0391331	False	True	True	True	5	EMT	Stemness	NMF1	Non_NMF4	0.0930478	Differentiated	0.142829	0.0909992	Differentiated
Primary2_CAAGATCTCGTATCAG-1	GSE199515	Primary	0.0696089	2479	8361	0.296496	2479	0.0187422	False	True	True	True	5	EMT	Stemness	NMF1	Non_NMF4	0.131004	Differentiated	0.181093	0.189291	Unipotent
Primary2_GGAACTTAGGACGAAA-1	GSE199515	Primary	0.0687562	2620	9061	0.289151	2620	0.0632703	False	True	True	True	5	EMT	Stemness	NMF1	Non_NMF4	0.17886	Unipotent	0.240598	0.190043	Unipotent
GSM4909281_GGGATGACAGCGTTCG-1	GSE161529	Primary	0.0477355	2668	9406	0.283649	2668	0.0689407	False	True	True	True	7	EMT	EMT	NMF1	Non_NMF4	0.187043	Unipotent	0.261716	0.181997	Unipotent
Primary2_TAAACCGAGCAGCCTC-1	GSE199515	Primary	0.047499	2421	7537	0.321215	2421	0.0391331	False	True	True	True	5	EMT	Stemness	NMF1	Non_NMF4	0.170262	Unipotent	0.216866	0.083761	Differentiated
GSM4909281_AAGCCGCCAAGCTGGA-1	GSE161529	Primary	0.0399056	2573	10174	0.2529	2573	0.0503681	False	True	True	True	7	EMT	EMT	NMF1	Non_NMF4	0.176098	Unipotent	0.233588	0.107448	Differentiated
GSM4909285_TTGCGTCTCCACGAAT-1	GSE161529	Primary	0.000101163	2617	9885	0.264745	2617	0.0378185	False	True	True	True	1	Invasion	Invasion	NMF1	Non_NMF4	0.203136	Unipotent	0.287972	0.220836	Unipotent
Primary2_CATGCCTCACAGGAGT-1	GSE199515	Primary	0.128091	2323	6956	0.333956	2323	0.0270803	False	True	True	True	5	EMT	Stemness	NMF1	Non_NMF4	0.182653	Unipotent	0.250521	0.296714	Unipotent
Primary2_ATGTGTGTCTTCGGTC-1	GSE199515	Primary	0.0850311	2340	8197	0.28547	2340	0.108642	False	True	True	True	5	EMT	Stemness	NMF1	Non_NMF4	0.214571	Unipotent	0.30374	0.244774	Unipotent
Primary2_CCATTCGTCCTATGTT-1	GSE199515	Primary	0.0958043	2438	8747	0.278724	2438	0.031333	False	True	True	True	5	EMT	Stemness	NMF1	Non_NMF4	0.170853	Unipotent	0.21812	0.112979	Differentiated
Primary2_TATTACCAGAACAATC-1	GSE199515	Primary	0.00912807	2078	7340	0.283106	2078	0.0325027	False	True	True	True	5	EMT	Stemness	NMF1	Non_NMF4	0.169875	Unipotent	0.215365	0.0565206	Differentiated
Primary2_GTCAAGTGTGGTACAG-1	GSE199515	Primary	0.155588	1819	5431	0.334929	1819	0.0217488	False	True	True	True	5	EMT	Stemness	NMF1	Non_NMF4	0.181823	Unipotent	0.247678	0.186414	Unipotent
Primary2_CTCGGGAAGTACATGA-1	GSE199515	Primary	0.104585	2420	9705	0.249356	2420	0.0456048	False	True	True	True	5	EMT	Stemness	NMF1	Non_NMF4	0.0829056	Differentiated	0.136632	0.169488	Unipotent
GSM4909287_TCCTCTTCATCATGAC-1	GSE161529	Primary	0.0739357	2362	6154	0.383815	2362	0.080398	False	True	True	True	16	Metastasis	Metastasis	NMF1	Non_NMF4	0.186774	Unipotent	0.260497	0.508679	Multipotent
Primary2_ACGAGCCGTCTAGCGC-1	GSE199515	Primary	0.0656314	1831	5409	0.33851	1831	0.0406404	False	True	True	True	5	EMT	Stemness	NMF1	Non_NMF4	0.144952	Differentiated	0.191687	0.188406	Unipotent
GSM4909285_TACTTACAGATGTAAC-1	GSE161529	Primary	0.0126206	2878	13787	0.208747	2878	0.0131857	False	True	True	True	1	Invasion	Invasion	NMF1	Non_NMF4	0.194847	Unipotent	0.275382	0.184817	Unipotent
GSM4909281_CCTAGCTTCATGCAAC-1	GSE161529	Primary	0.0956946	2375	5946	0.399428	2375	0.0487389	False	True	True	True	7	EMT	EMT	NMF1	Non_NMF4	0.14893	Differentiated	0.194918	0.0960384	Differentiated
TNBC2_GCTCCTAAGGCCCTTG	GSE148673	Primary	0.00167941	3524	17268	0.204077	3524	0.0321152	False	True	True	True	15	Differentiation	Differentiation	NMF1	Non_NMF4	0.463699	Oligopotent	0.817495	0.630865	Multipotent
TNBC2_TTTCCTCAGACTACAA	GSE148673	Primary	0.00902728	3519	15287	0.230196	3519	0.0266198	False	True	True	True	15	Differentiation	Differentiation	NMF1	Non_NMF4	0.189525	Unipotent	0.266713	0.217076	Unipotent
TNBC2_CAGCATAAGAAGGTTT	GSE148673	Primary	0.0120978	3490	19425	0.179665	3490	0.0175146	False	True	True	True	15	Differentiation	Differentiation	NMF1	Non_NMF4	0.179887	Unipotent	0.242505	0.0580998	Differentiated
TNBC2_ATGAGGGTCAAGGCTT	GSE148673	Primary	0.00777785	3328	14657	0.227059	3328	0.0126206	False	True	True	True	15	Differentiation	Differentiation	NMF1	Non_NMF4	0.160449	Differentiated	0.203129	0.101263	Differentiated
Primary2_GTAGGCCAGCAAATCA-1	GSE199515	Primary	0.084507	2807	12567	0.223363	2807	0.0302083	False	True	True	True	5	EMT	Stemness	NMF1	Non_NMF4	0.167538	Unipotent	0.208603	0.235221	Unipotent
TNBC2_ACTTGTTGTTAAAGAC	GSE148673	Primary	0.114611	3581	19745	0.181362	3581	0.0189329	False	True	True	True	15	Differentiation	Differentiation	NMF1	Non_NMF4	0.193562	Unipotent	0.273052	0.262575	Unipotent
Primary2_CGTAGGCGTTTAGGAA-1	GSE199515	Primary	0.125273	2436	9172	0.265591	2436	0.0337203	False	True	True	True	5	EMT	Stemness	NMF1	Non_NMF4	0.192935	Unipotent	0.271833	0.254883	Unipotent
Primary2_TTTATGCCACCCATGG-1	GSE199515	Primary	0.035828	2625	10048	0.261246	2625	0.0723327	False	True	True	True	5	EMT	Stemness	NMF1	Non_NMF4	0.16904	Unipotent	0.212593	0.172395	Unipotent
Primary2_GACGGCTCACACTGCG-1	GSE199515	Primary	0.0867679	2407	9220	0.261063	2407	0.0251781	False	True	True	True	5	EMT	Stemness	NMF1	Non_NMF4	0.173732	Unipotent	0.22739	0.174577	Unipotent
Primary2_CGGGTCACATCCTTGC-1	GSE199515	Primary	0.0667627	2108	8328	0.253122	2108	0.0474255	False	True	True	True	5	EMT	Stemness	NMF1	Non_NMF4	0.202864	Unipotent	0.287654	0.560966	Multipotent
GSM4909281_AAGGAGCTCACGGTTA-1	GSE161529	Primary	0.06531	2001	6339	0.315665	2001	0.0276409	False	True	True	True	7	EMT	EMT	NMF1	Non_NMF4	0.181069	Unipotent	0.246124	0.182215	Unipotent
Primary2_GGAAAGCCACCCAGTG-1	GSE199515	Primary	0.120832	2058	8938	0.230253	2058	0.0606061	False	True	True	True	5	EMT	Stemness	NMF1	Non_NMF4	0.177149	Unipotent	0.235918	0.214902	Unipotent
GSM4909281_CACCAGGCAGCGTTCG-1	GSE161529	Primary	0.0478866	2295	7476	0.306982	2295	0.0837029	False	True	True	True	7	EMT	EMT	NMF1	Non_NMF4	0.181381	Unipotent	0.246866	0.0490196	Differentiated
GSM4909281_ATTTCTGAGGATCGCA-1	GSE161529	Primary	0.0494606	2350	7137	0.32927	2350	0.0698013	False	True	True	True	7	EMT	EMT	NMF1	Non_NMF4	0.194988	Unipotent	0.275647	0.185861	Unipotent
Primary2_GCTGCGATCTACCTGC-1	GSE199515	Primary	0.0996634	1988	6833	0.290941	1988	0.0513552	False	True	True	True	5	EMT	Stemness	NMF1	Non_NMF4	0.175068	Unipotent	0.231204	0.1099	Differentiated
TNBC2_GCTCTGTTCACCACCT	GSE148673	Primary	0.0195799	2573	11236	0.228996	2573	0.0126206	False	True	True	True	15	Differentiation	Differentiation	NMF1	Non_NMF4	0.187051	Unipotent	0.261804	0.184202	Unipotent
Primary2_AACCGCGGTGTGGTTT-1	GSE199515	Primary	0.0961816	1731	4845	0.357276	1731	0.0391331	False	True	True	True	5	EMT	Stemness	NMF1	Non_NMF4	0.143111	Differentiated	0.19031	0.0606001	Differentiated
Primary2_GACTACAGTACGACCC-1	GSE199515	Primary	0.15612	2017	7443	0.270993	2017	0.0302083	False	True	True	True	5	EMT	Stemness	NMF1	Non_NMF4	0.168385	Unipotent	0.210898	0.0882897	Differentiated
GSM4909281_CTCTGGTTCTTCGGTC-1	GSE161529	Primary	0.0583582	2706	7711	0.350927	2706	0.019213	False	True	True	True	7	EMT	EMT	NMF1	Non_NMF4	0.172477	Unipotent	0.222781	0.109173	Differentiated
GSM4909281_TGTATTCAGATTACCC-1	GSE161529	Primary	0.0378809	2484	7022	0.353745	2484	0.0625701	False	True	True	True	7	EMT	EMT	NMF1	Non_NMF4	0.195971	Unipotent	0.276918	0.239211	Unipotent
GSM4909281_GATGAAAGTAAGTGGC-1	GSE161529	Primary	0.0345854	2271	5378	0.422276	2271	0.0355632	False	True	True	True	7	EMT	EMT	NMF1	Non_NMF4	0.136038	Differentiated	0.184871	0.319726	Unipotent
GSM4909281_AAAGTAGGTTGCTCCT-1	GSE161529	Primary	0.0508651	2491	7687	0.324054	2491	0.0715696	False	True	True	True	7	EMT	EMT	NMF1	Non_NMF4	0.117514	Differentiated	0.165095	0.0529545	Differentiated
TNBC2_GTACGTAGTCTTCAAG	GSE148673	Primary	0.00396679	2575	10840	0.237546	2575	0.0115607	False	True	True	True	15	Differentiation	Differentiation	NMF1	Non_NMF4	0.171921	Unipotent	0.221545	0.228254	Unipotent
TNBC1_CTCACACTCAAGATCC	GSE148673	Primary	0.04059	2669	9017	0.295996	2669	0.0373945	False	True	True	True	12	Metastasis	Metastasis	NMF1	Non_NMF4	0.170853	Unipotent	0.21812	0.110978	Differentiated
GSM4909281_TACGGTAGTATCAGTC-1	GSE161529	Primary	0.0439171	3219	13275	0.242486	3219	0.0348459	False	True	True	True	7	EMT	EMT	NMF1	Non_NMF4	0.189087	Unipotent	0.265883	0.265228	Unipotent
GSM4909281_CTCGAGGAGACAGAGA-1	GSE161529	Primary	0.0752602	2015	4996	0.403323	2015	0.164036	False	True	True	True	7	EMT	EMT	NMF1	Non_NMF4	0.175177	Unipotent	0.231575	0.178833	Unipotent
GSM4909281_ACGAGGAAGCCAACAG-1	GSE161529	Primary	0.0482615	3077	11044	0.278613	3077	0.0482109	False	True	True	True	7	EMT	EMT	NMF1	Non_NMF4	0.171147	Unipotent	0.219285	0.186525	Unipotent
Primary2_ACGATACGTGCGGTAA-1	GSE199515	Primary	0.104164	2530	9053	0.279465	2530	0.0406404	False	True	True	True	5	EMT	Stemness	NMF1	Non_NMF4	0.17455	Unipotent	0.229579	0.245772	Unipotent
GSM4909281_TCTTCGGGTCGCGTGT-1	GSE161529	Primary	0.042162	2118	5384	0.393388	2118	0.0734037	False	True	True	True	7	EMT	EMT	NMF1	Non_NMF4	0.201654	Unipotent	0.285623	0.193605	Unipotent
TNBC2_TAGAGCTCACGGCCAT	GSE148673	Primary	0.00176893	3465	18090	0.191542	3465	0.0297872	False	True	True	True	15	Differentiation	Differentiation	NMF1	Non_NMF4	0.175096	Unipotent	0.23138	0.0857009	Differentiated
GSM4909287_TACCCGTTCTGACAGT-1	GSE161529	Primary	0.0107806	2990	10018	0.298463	2990	0.0217179	False	True	True	True	16	Metastasis	Metastasis	NMF1	Non_NMF4	0.102341	Differentiated	0.147932	0.0917033	Differentiated
TNBC2_CGATGTACACGACGAA	GSE148673	Primary	0.0059244	3090	15529	0.198983	3090	0.0220588	False	True	True	True	15	Differentiation	Differentiation	NMF1	Non_NMF4	0.170131	Unipotent	0.216548	0.117565	Differentiated
CID4515_CID4515_TTCGGTCGTGCCTGCA	GSE176078	Primary	0.087422	3312	12983	0.255103	3312	0.0342703	False	True	True	True	6	Metastasis	Metastasis	NMF1	Non_NMF4	0.18004	Unipotent	0.243228	0.191167	Unipotent
Primary2_TTTGCGCCAAGCTGAG-1	GSE199515	Primary	0.0857799	2365	10014	0.236169	2365	0.0493398	False	True	True	True	5	EMT	Stemness	NMF1	Non_NMF4	0.179749	Unipotent	0.242151	0.135215	Differentiated
TNBC2_TAAGAGAGTCTGATTG	GSE148673	Primary	0.00221273	2862	13106	0.218373	2862	0.0454854	False	True	True	True	15	Differentiation	Differentiation	NMF1	Non_NMF4	0.175798	Unipotent	0.233076	0.201731	Unipotent
Primary2_TCGAGGCTCATTTGGG-1	GSE199515	Primary	0.0877535	2645	11293	0.234216	2645	0.0325027	False	True	True	True	5	EMT	Stemness	NMF1	Non_NMF4	0.170981	Unipotent	0.218508	0.116792	Differentiated
GSM4909287_TAGGAGGCACCGCTGA-1	GSE161529	Primary	0.166404	2438	8257	0.295265	2438	0.0772846	False	True	True	True	16	Metastasis	Metastasis	NMF1	Non_NMF4	0.186388	Unipotent	0.259385	0.211948	Unipotent
TNBC2_GTGCTTCGTCACACGC	GSE148673	Primary	0.00385051	2808	13245	0.212005	2808	0.0131728	False	True	True	True	15	Differentiation	Differentiation	NMF1	Non_NMF4	0.171162	Unipotent	0.219409	0.195212	Unipotent
GSM4909281_CGTCACTAGAGCCCAA-1	GSE161529	Primary	0.0232394	2828	8477	0.333609	2828	0.0640821	False	True	True	True	7	EMT	EMT	NMF1	Non_NMF4	0.192206	Unipotent	0.270685	0.169701	Unipotent
GSM4909281_TGGGCGTAGGGCTCTC-1	GSE161529	Primary	0.0204528	2649	9143	0.28973	2649	0.0366709	False	True	True	True	7	EMT	EMT	NMF1	Non_NMF4	0.168852	Unipotent	0.211675	0.189955	Unipotent
Primary2_CGGAGTCGTCATATCG-1	GSE199515	Primary	0.122376	2238	7812	0.286482	2238	0.0270803	False	True	True	True	5	EMT	Stemness	NMF1	Non_NMF4	0.195802	Unipotent	0.276724	0.512975	Multipotent
Primary2_AGGTCCGAGTGACATA-1	GSE199515	Primary	0.064963	2159	7435	0.290383	2159	0.0391331	False	True	True	True	5	EMT	Stemness	NMF1	Non_NMF4	0.177877	Unipotent	0.238108	0.206226	Unipotent
Primary2_TACGGATTCTGCCCTA-1	GSE199515	Primary	0.194614	2761	11623	0.237546	2761	0.0302083	False	True	True	True	5	EMT	Stemness	NMF1	Non_NMF4	0.177149	Unipotent	0.235918	0.192997	Unipotent
GSM4909281_CGGACGTTCTTGTTTG-1	GSE161529	Primary	0.0428964	2348	5828	0.402883	2348	0.0625701	False	True	True	True	7	EMT	EMT	NMF1	Non_NMF4	0.125317	Differentiated	0.17599	0.20454	Unipotent
GSM4909281_ATTGGTGGTCACACGC-1	GSE161529	Primary	0.0275371	2363	6464	0.365563	2363	0.0442383	False	True	True	True	7	EMT	EMT	NMF1	Non_NMF4	0.168576	Unipotent	0.211057	0.187943	Unipotent
Primary2_GATCGCGCACCACCAG-1	GSE199515	Primary	0.0512949	2342	7954	0.294443	2342	0.0406404	False	True	True	True	5	EMT	Stemness	NMF1	Non_NMF4	0.171822	Unipotent	0.221033	0.183797	Unipotent
Primary2_CTCGAGGAGCGATAGC-1	GSE199515	Primary	0.0906921	2319	7961	0.291295	2319	0.0606061	False	True	True	True	5	EMT	Stemness	NMF1	Non_NMF4	0.186497	Unipotent	0.259579	0.216562	Unipotent
Primary2_CTCTGGTGTCAACTGT-1	GSE199515	Primary	0.0307564	2030	6015	0.33749	2030	0.0456048	False	True	True	True	5	EMT	Stemness	NMF1	Non_NMF4	0.169764	Unipotent	0.214906	0.205222	Unipotent
TNBC2_GTCTTCGCAATCTACG	GSE148673	Primary	0.0230835	2917	11610	0.251249	2917	0.0333522	False	True	True	True	15	Differentiation	Differentiation	NMF1	Non_NMF4	0.189346	Unipotent	0.266306	0.182598	Unipotent
TNBC2_GCCAAATAGCTCCTCT	GSE148673	Primary	0.00277276	3073	15508	0.198156	3073	0.0131728	False	True	True	True	15	Differentiation	Differentiation	NMF1	Non_NMF4	0.204119	Unipotent	0.288855	0.20145	Unipotent
GSM4909281_ATAACGCGTCTAGGTT-1	GSE161529	Primary	0.0383604	2747	9124	0.301074	2747	0.0374314	False	True	True	True	7	EMT	EMT	NMF1	Non_NMF4	0.0980703	Differentiated	0.145496	0.0599392	Differentiated
GSM4909281_ACGAGCCCAAGTCTAC-1	GSE161529	Primary	0.0125984	2295	6985	0.328561	2295	0.0466704	False	True	True	True	7	EMT	EMT	NMF1	Non_NMF4	0.189481	Unipotent	0.266501	0.212351	Unipotent
Primary2_GGACAGACAACAACCT-1	GSE199515	Primary	0.134589	2241	6635	0.337754	2241	0.0251781	False	True	True	True	5	EMT	Stemness	NMF1	Non_NMF4	0.153657	Differentiated	0.198679	0.504949	Multipotent
Primary2_TTCTCAATCGACCAGC-1	GSE199515	Primary	0.117222	2631	11346	0.231888	2631	0.0349887	False	True	True	True	5	EMT	Stemness	NMF1	Non_NMF4	0.16784	Unipotent	0.208903	0.171304	Unipotent
Primary2_GTGAAGGGTTGGAGGT-1	GSE199515	Primary	0.0661106	2637	9711	0.271548	2637	0.0337203	False	True	True	True	5	EMT	Stemness	NMF1	Non_NMF4	0.188694	Unipotent	0.265088	0.171668	Unipotent
Primary2_CATGCCTCAGATCCAT-1	GSE199515	Primary	0.0381765	2396	8906	0.269032	2396	0.0456048	False	True	True	True	5	EMT	Stemness	NMF1	Non_NMF4	0.095506	Differentiated	0.144012	0.069746	Differentiated
TNBC1_ATCTGCCGTGGCGAAT	GSE148673	Primary	0.0590272	2795	17907	0.156084	2795	0.0237869	False	True	True	True	12	Metastasis	Metastasis	NMF1	Non_NMF4	0.189062	Unipotent	0.265706	0.247409	Unipotent
TNBC2_GGCTGGTGTACTCTCC	GSE148673	Primary	0.0169533	2450	8199	0.298817	2450	0.0583533	False	True	True	True	15	Differentiation	Differentiation	NMF1	Non_NMF4	0.173494	Unipotent	0.226666	0.185042	Unipotent
Primary2_AAGACCTCAGGGATTG-1	GSE199515	Primary	0.121656	2704	11401	0.237172	2704	0.0349887	False	True	True	True	5	EMT	Stemness	NMF1	Non_NMF4	0.16484	Differentiated	0.206837	0.188129	Unipotent
GSM4909281_GTACGTACAAGCGATG-1	GSE161529	Primary	0.063026	2754	10932	0.251921	2754	0.351659	False	True	True	True	7	EMT	EMT	NMF1	Non_NMF4	0.226764	Unipotent	0.318537	0.296246	Unipotent
GSM4909281_TGGTTAGAGGGATGGG-1	GSE161529	Primary	0.0367918	2541	8154	0.311626	2541	0.0410912	False	True	True	True	7	EMT	EMT	NMF1	Non_NMF4	0.180053	Unipotent	0.243493	0.215677	Unipotent
GSM4909281_TGCTGCTAGGCGACAT-1	GSE161529	Primary	0.0430204	1755	4463	0.393233	1755	0.0374314	False	True	True	True	7	EMT	EMT	NMF1	Non_NMF4	0.185106	Unipotent	0.256171	0.1988	Unipotent
TNBC4_Primary_AATATACGCAAT	GSE180286	Primary	0.141453	2218	5698	0.389259	2218	0.082495	False	True	True	True	16	Metastasis	Metastasis	NMF1	Non_NMF4	0.371405	Oligopotent	0.691069	0.31519	Unipotent
Primary2_AGTGTCAGTGGGTCAA-1	GSE199515	Primary	0.0723189	2160	7702	0.280447	2160	0.0474255	False	True	True	True	5	EMT	Stemness	NMF1	Non_NMF4	0.113645	Differentiated	0.159586	0.0464853	Differentiated
Primary2_ATTGGTGCAGTAAGCG-1	GSE199515	Primary	0.093736	2368	8940	0.264877	2368	0.0349887	False	True	True	True	5	EMT	Stemness	NMF1	Non_NMF4	0.186193	Unipotent	0.258979	0.303352	Unipotent
Primary2_AGGCCGTGTCCTGCTT-1	GSE199515	Primary	0.13828	1977	9582	0.206324	1977	0.0349887	False	True	True	True	5	EMT	Stemness	NMF1	Non_NMF4	0.18767	Unipotent	0.263022	0.190016	Unipotent
GSM4909281_CACCACTAGGCATGTG-1	GSE161529	Primary	0.0373819	2379	7410	0.321053	2379	0.0526526	False	True	True	True	7	EMT	EMT	NMF1	Non_NMF4	0.209626	Unipotent	0.296853	0.31597	Unipotent
Primary2_TGCCAAATCGTTGCCT-1	GSE199515	Primary	0.176803	2338	8501	0.275026	2338	0.0363112	False	True	True	True	5	EMT	Stemness	NMF1	Non_NMF4	0.107543	Differentiated	0.151711	0.0645592	Differentiated
Primary2_TCTCTAAAGCCGCCTA-1	GSE199515	Primary	0.0730097	2320	7725	0.300324	2320	0.092291	False	True	True	True	5	EMT	Stemness	NMF1	Non_NMF4	0.16484	Differentiated	0.206837	0.103435	Differentiated
GSM4909281_TGTGTTTAGCCGATTT-1	GSE161529	Primary	0.0431141	2470	7283	0.339146	2470	0.0428546	False	True	True	True	7	EMT	EMT	NMF1	Non_NMF4	0.193527	Unipotent	0.272893	0.183637	Unipotent
Primary2_TGGTTAGGTCGAGATG-1	GSE199515	Primary	0.128089	2719	13678	0.198786	2719	0.0580945	False	True	True	True	5	EMT	Stemness	NMF1	Non_NMF4	0.171331	Unipotent	0.219868	0.172559	Unipotent
Primary2_AAAGTAGCAGCTCCGA-1	GSE199515	Primary	0.144882	2605	14460	0.180152	2605	0.0606061	False	True	True	True	5	EMT	Stemness	NMF1	Non_NMF4	0.110903	Differentiated	0.15549	0.0733649	Differentiated
GSM4909281_ACTTGTTGTACAGACG-1	GSE161529	Primary	0.0749391	1840	4924	0.37368	1840	0.0206419	False	True	True	True	7	EMT	EMT	NMF1	Non_NMF4	0.143624	Differentiated	0.190645	0.156529	Differentiated
Primary2_CAACTAGGTCATATGC-1	GSE199515	Primary	0.0677853	2285	7509	0.304302	2285	0.0349887	False	True	True	True	5	EMT	Stemness	NMF1	Non_NMF4	0.0925122	Differentiated	0.142529	0.0518489	Differentiated
Primary2_CAGCAGCCATCCTTGC-1	GSE199515	Primary	0.0615672	1841	5896	0.312246	1841	0.042218	False	True	True	True	5	EMT	Stemness	NMF1	Non_NMF4	0.118181	Differentiated	0.16596	0.182569	Unipotent
GSM4909287_TCGTGCTCACGAGGTA-1	GSE161529	Primary	0.0574374	1965	5432	0.361745	1965	0.0583209	False	True	True	True	16	Metastasis	Metastasis	NMF1	Non_NMF4	0.227625	Unipotent	0.320355	0.284655	Unipotent
Primary2_TGTGTTTTCTCCAACC-1	GSE199515	Primary	0.0532814	1921	6156	0.312053	1921	0.0606061	False	True	True	True	5	EMT	Stemness	NMF1	Non_NMF4	0.183925	Unipotent	0.253664	0.102316	Differentiated
GSM4909286_AGCGTATGTGCTAGCC-1	GSE161529	Primary	0.139164	2201	11993	0.183524	2201	0.019213	False	True	True	True	18	Inflammation	Inflammation	NMF1	Non_NMF4	0.19108	Unipotent	0.268567	0.252482	Unipotent
Primary2_GTTCATTTCGGTCTAA-1	GSE199515	Primary	0.0855787	2688	11171	0.240623	2688	0.0270803	False	True	True	True	5	EMT	Stemness	NMF1	Non_NMF4	0.202377	Unipotent	0.286683	0.170432	Unipotent
Primary2_TTCCCAGGTTATCGGT-1	GSE199515	Primary	0.0754039	2652	9469	0.280072	2652	0.0337203	False	True	True	True	5	EMT	Stemness	NMF1	Non_NMF4	0.181042	Unipotent	0.246071	0.18156	Unipotent
Primary2_CCGTACTAGGGTTCCC-1	GSE199515	Primary	0.115872	2156	7491	0.287812	2156	0.0325027	False	True	True	True	5	EMT	Stemness	NMF1	Non_NMF4	0.240016	Unipotent	0.337977	0.298145	Unipotent
Primary2_CAGCGACCAAACGCGA-1	GSE199515	Primary	0.125552	2476	10426	0.237483	2476	0.0337203	False	True	True	True	5	EMT	Stemness	NMF1	Non_NMF4	0.168071	Unipotent	0.209733	0.175826	Unipotent
Primary2_ATCATGGAGTGTCCCG-1	GSE199515	Primary	0.144982	1875	6656	0.281701	1875	0.0291262	False	True	True	True	5	EMT	Stemness	NMF1	Non_NMF4	0.148632	Differentiated	0.194583	0.218645	Unipotent
Primary2_CGTGTAACATCATCCC-1	GSE199515	Primary	0.0681656	1823	5604	0.325303	1823	0.0270803	False	True	True	True	5	EMT	Stemness	NMF1	Non_NMF4	0.195325	Unipotent	0.276036	0.240728	Unipotent
GSM4909281_GAACGGAGTTATGTGC-1	GSE161529	Primary	0.0875374	1876	4341	0.432158	1876	0.0245098	False	True	True	True	7	EMT	EMT	NMF1	Non_NMF4	0.182051	Unipotent	0.248861	0.2018	Unipotent
Primary2_CAAGGCCAGTCACGCC-1	GSE199515	Primary	0.104521	2195	8869	0.247491	2195	0.0391331	False	True	True	True	5	EMT	Stemness	NMF1	Non_NMF4	0.287507	Unipotent	0.43209	0.63407	Multipotent
Primary2_GCTCTGTGTACACCGC-1	GSE199515	Primary	0.114084	1888	7065	0.267233	1888	0.0325027	False	True	True	True	5	EMT	Stemness	NMF1	Non_NMF4	0.170131	Unipotent	0.216548	0.170595	Unipotent
tnbc6k_ACTTTCACATGAGCGA	GSE143423	Brain	0.0924053	1785	5043	0.353956	1785	0.100338	False	True	True	True	14	Metastasis	Metastasis	NMF1	Non_NMF4	0.175967	Unipotent	0.233323	0.220499	Unipotent
Primary2_CTTCTCTAGACTAAGT-1	GSE199515	Primary	0.1453	2051	8011	0.256023	2051	0.042218	False	True	True	True	5	EMT	Stemness	NMF1	Non_NMF4	0.172945	Unipotent	0.225006	0.179057	Unipotent
Primary2_GGAATAAAGTCCGTAT-1	GSE199515	Primary	0.127387	2212	11100	0.199279	2212	0.0251781	False	True	True	True	5	EMT	Stemness	NMF1	Non_NMF4	0.180191	Unipotent	0.244164	0.181215	Unipotent
TNBC5_Primary_AGTTCATAGGAG	GSE180286	Primary	0.133333	1897	5490	0.345537	1897	0.11399	False	True	True	True	16	Metastasis	Metastasis	NMF1	Non_NMF4	0.193726	Unipotent	0.273422	0.22635	Unipotent
GSM4909287_GTCGTAAAGGCCTGCT-1	GSE161529	Primary	0.159722	2171	7056	0.307681	2171	0.0618327	False	True	True	True	16	Metastasis	Metastasis	NMF1	Non_NMF4	0.17827	Unipotent	0.239185	0.191841	Unipotent
GSM4909281_CCTAGCTGTGACGGTA-1	GSE161529	Primary	0.0419893	2828	10979	0.257583	2828	0.0514937	False	True	True	True	7	EMT	EMT	NMF1	Non_NMF4	0.135087	Differentiated	0.184059	0.146325	Differentiated
Primary2_CCAGCGAAGTGGTAAT-1	GSE199515	Primary	0.184211	2260	7904	0.285931	2260	0.0557229	False	True	True	True	5	EMT	Stemness	NMF1	Non_NMF4	0.173606	Unipotent	0.227213	0.207856	Unipotent
Primary2_TCTATTGTCATGTAGC-1	GSE199515	Primary	0.0965238	1871	6185	0.302506	1871	0.043871	False	True	True	True	5	EMT	Stemness	NMF1	Non_NMF4	0.124372	Differentiated	0.174789	0.116178	Differentiated
Primary2_AGCCTAATCTGGGCCA-1	GSE199515	Primary	0.0751529	1952	6866	0.284299	1952	0.0325027	False	True	True	True	5	EMT	Stemness	NMF1	Non_NMF4	0.086689	Differentiated	0.139475	0.0865903	Differentiated
Primary2_GATTCAGAGTGGAGAA-1	GSE199515	Primary	0.0821451	1970	6452	0.305332	1970	0.0242764	False	True	True	True	5	EMT	Stemness	NMF1	Non_NMF4	0.196224	Unipotent	0.277219	0.231344	Unipotent
TNBC4_TGGGAGATCGCTGTCT	GSE148673	Primary	0.0122494	1858	6286	0.295577	1858	0.0333522	False	True	True	True	9	Differentiation	Differentiation	NMF1	Non_NMF4	0.105869	Differentiated	0.15051	0.0544151	Differentiated
Primary2_ACGCCGATCGACAGCC-1	GSE199515	Primary	0.0711539	1937	5720	0.338636	1937	0.0376914	False	True	True	True	5	EMT	Stemness	NMF1	Non_NMF4	0.199331	Unipotent	0.282604	0.204779	Unipotent
GSM4909281_CTGCGGAGTTCCTCCA-1	GSE161529	Primary	0.00859971	2182	6163	0.354048	2182	0.137789	False	True	True	True	7	EMT	EMT	NMF1	Non_NMF4	0.163899	Differentiated	0.205548	0.0715884	Differentiated
Primary2_CCATTCGTCTGTACGA-1	GSE199515	Primary	0.181645	1731	5241	0.33028	1731	0.0376914	False	True	True	True	5	EMT	Stemness	NMF1	Non_NMF4	0.0933373	Differentiated	0.143059	0.0673603	Differentiated
GSM4909281_GGGAATGCACGGATAG-1	GSE161529	Primary	0.0215792	2480	10195	0.243256	2480	0.112273	False	True	True	True	7	EMT	EMT	NMF1	Non_NMF4	0.149822	Differentiated	0.195501	0.173692	Unipotent
Primary2_TGGTTAGTCAGCACAT-1	GSE199515	Primary	0.115734	2150	8580	0.250583	2150	0.031333	False	True	True	True	5	EMT	Stemness	NMF1	Non_NMF4	0.178781	Unipotent	0.240386	0.174522	Unipotent
Primary2_AGGGTGAGTTAAGGGC-1	GSE199515	Primary	0.0542933	1781	6778	0.262762	1781	0.0456048	False	True	True	True	5	EMT	Stemness	NMF1	Non_NMF4	0.175559	Unipotent	0.232352	0.184015	Unipotent
CID4515_CID4515_AAGGAGCGTAAGGATT	GSE176078	Primary	0.0368152	2178	5677	0.383653	2178	0.0325721	False	True	True	True	6	Metastasis	Metastasis	NMF1	Non_NMF4	0.137588	Differentiated	0.186407	0.135054	Differentiated
Primary2_AGCTCCTGTTACCGAT-1	GSE199515	Primary	0.183215	1993	5338	0.373361	1993	0.031333	False	True	True	True	5	EMT	Stemness	NMF1	Non_NMF4	0.174277	Unipotent	0.228626	0.0542559	Differentiated
Primary2_CTGCCTAGTATCAGTC-1	GSE199515	Primary	0.138889	1717	5940	0.289057	1717	0.0187422	False	True	True	True	5	EMT	Stemness	NMF1	Non_NMF4	0.170124	Unipotent	0.216442	0.127648	Differentiated
Primary2_CACAAACTCCACTCCA-1	GSE199515	Primary	0.134572	1592	4466	0.356471	1592	0.0632703	False	True	True	True	5	EMT	Stemness	NMF1	Non_NMF4	0.168212	Unipotent	0.210351	0.12385	Differentiated
GSM4909281_CTGAAGTAGGAGTTGC-1	GSE161529	Primary	0.0555219	2053	4953	0.414496	2053	0.0250065	False	True	True	True	7	EMT	EMT	NMF1	Non_NMF4	0.18434	Unipotent	0.254547	0.19344	Unipotent
GSM4909281_CTCGGGAGTACCAGTT-1	GSE161529	Primary	0.0481263	3202	13049	0.245383	3202	0.0223871	False	True	True	True	7	EMT	EMT	NMF1	Non_NMF4	0.106042	Differentiated	0.150616	0.0828998	Differentiated
GSM4909285_GTCTCGTAGTATCTCG-1	GSE161529	Primary	0.0112932	4128	36482	0.113152	4128	0.0128884	False	True	True	True	1	Invasion	Invasion	NMF1	Non_NMF4	0.12405	Differentiated	0.174312	0.0963052	Differentiated
GSM4909285_CGATGGCCAAACGTGG-1	GSE161529	Primary	0.0175056	3406	14224	0.239454	3406	0.0299487	False	True	True	True	1	Invasion	Invasion	NMF1	Non_NMF4	0.175041	Unipotent	0.23108	0.174741	Unipotent
GSM4909285_CTACGTCCATCTGGTA-1	GSE161529	Primary	0.0391806	2653	8933	0.296989	2653	0.0402425	False	True	True	True	1	Invasion	Invasion	NMF1	Non_NMF4	0.171866	Unipotent	0.221228	0.192057	Unipotent
GSM4909285_CTAGAGTAGCGATTCT-1	GSE161529	Primary	0.0394686	3758	20852	0.180223	3758	0.0223871	False	True	True	True	1	Invasion	Invasion	NMF1	Non_NMF4	0.169737	Unipotent	0.214606	0.173471	Unipotent
Primary1_CTAACTTAGGCAATTA-1	GSE199515	Primary	0.00904393	3164	15480	0.204393	3164	0.0834171	False	True	True	True	18	Inflammation	Inflammation	NMF1	Non_NMF4	0.163121	Differentiated	0.204948	0.0445453	Differentiated
GSM4909285_CTTTGCGAGGTGCTTT-1	GSE161529	Primary	0.0112949	3006	15051	0.199721	3006	0.0743466	False	True	True	True	1	Invasion	Invasion	NMF1	Non_NMF4	0.169729	Unipotent	0.214465	0.169532	Unipotent
GSM4909285_TGAGGGAAGAATAGGG-1	GSE161529	Primary	0.0277235	3049	13310	0.229076	3049	0.0176813	False	True	True	True	1	Invasion	Invasion	NMF1	Non_NMF4	0.206619	Unipotent	0.292969	0.214149	Unipotent
GSM4909285_GCATGCGAGAGTGACC-1	GSE161529	Primary	0.017677	3657	18838	0.194129	3657	0.0526526	False	True	True	True	1	Invasion	Invasion	NMF1	Non_NMF4	0.169094	Unipotent	0.212717	0.0624504	Differentiated
Primary2_CAGCATAGTCCCGACA-1	GSE199515	Primary	0.046484	2209	8433	0.261947	2209	0.031333	False	True	True	True	5	EMT	Stemness	NMF1	Non_NMF4	0.177469	Unipotent	0.237013	0.0850515	Differentiated
GSM4909285_CGATGGCCAATGTTGC-1	GSE161529	Primary	0.0206293	3023	11537	0.262027	3023	0.0276409	False	True	True	True	8	Cell Cycle	Cell Cycle	NMF1	Non_NMF4	0.177062	Unipotent	0.235742	0.171949	Unipotent
GSM4909285_AGCCTAAAGGGCATGT-1	GSE161529	Primary	0.0264501	3690	33119	0.111416	3690	0.0257698	False	True	True	True	1	Invasion	Invasion	NMF1	Non_NMF4	0.187008	Unipotent	0.26161	0.222129	Unipotent
Primary2_CTAATGGGTCTTGATG-1	GSE199515	Primary	0.14689	2482	11689	0.212336	2482	0.0534799	False	True	True	True	5	EMT	Stemness	NMF1	Non_NMF4	0.278532	Unipotent	0.414309	0.551009	Multipotent
Primary2_GACGTGCGTTGTGGCC-1	GSE199515	Primary	0.10215	2287	7861	0.29093	2287	0.0391331	False	True	True	True	5	EMT	Stemness	NMF1	Non_NMF4	0.205411	Unipotent	0.29085	0.211733	Unipotent
Primary2_CGCGTTTGTATGGTTC-1	GSE199515	Primary	0.182443	2033	6698	0.303523	2033	0.0234052	False	True	True	True	5	EMT	Stemness	NMF1	Non_NMF4	0.189907	Unipotent	0.267119	0.22024	Unipotent
TNBC2_ACCGTAATCATTATCC	GSE148673	Primary	0.0164211	2857	11266	0.253595	2857	0.0212381	False	True	True	True	15	Differentiation	Differentiation	NMF1	Non_NMF4	0.197882	Unipotent	0.280097	0.201618	Unipotent
Primary2_AGGGTGAGTATTCTCT-1	GSE199515	Primary	0.0483905	2221	4691	0.47346	2221	0.0280843	False	True	True	True	5	EMT	Stemness	NMF1	Non_NMF4	0.165642	Differentiated	0.20772	0.101592	Differentiated
TNBC4_GACTCAATCTTCTAAC	GSE148673	Primary	0.0789755	1889	6559	0.288001	1889	0.0161812	False	True	True	True	9	Differentiation	Differentiation	NMF1	Non_NMF4	0.174562	Unipotent	0.229615	0.173578	Unipotent
Primary2_AAGGAGCAGACTAAGT-1	GSE199515	Primary	0.0893382	2289	8854	0.258527	2289	0.0534799	False	True	True	True	5	EMT	Stemness	NMF1	Non_NMF4	0.194269	Unipotent	0.274482	0.187853	Unipotent
Primary2_CGTTCTGGTTCGCTAA-1	GSE199515	Primary	0.137445	1855	7101	0.261231	1855	0.0474255	False	True	True	True	5	EMT	Stemness	NMF1	Non_NMF4	0.18788	Unipotent	0.263411	0.504475	Multipotent
Primary2_TTAGGACTCTGTACGA-1	GSE199515	Primary	0.138751	1759	6436	0.273306	1759	0.0280843	False	True	True	True	5	EMT	Stemness	NMF1	Non_NMF4	0.172623	Unipotent	0.223664	0.171893	Unipotent
tnbc6k_ACACCGGTCGGAGGTA	GSE143423	Brain	0.00570187	1769	3683	0.480315	1769	0.0424093	False	True	True	True	14	Metastasis	Metastasis	NMF1	Non_NMF4	0.271324	Unipotent	0.40119	0.251687	Unipotent
tnbc6k_TAGTGGTGTAATTGGA	GSE143423	Brain	0.127894	1591	5270	0.301898	1591	0.0905307	False	True	True	True	14	Metastasis	Metastasis	NMF1	Non_NMF4	0.113699	Differentiated	0.159692	0.070404	Differentiated
Primary2_AATCCAGGTATGCTTG-1	GSE199515	Primary	0.0459459	1669	5550	0.300721	1669	0.0349887	False	True	True	True	5	EMT	Stemness	NMF1	Non_NMF4	0.187043	Unipotent	0.261716	0.181397	Unipotent
GSM4909285_GTAACGTAGTACGATA-1	GSE161529	Primary	0.0877498	2508	6906	0.363162	2508	0.0428546	False	True	True	True	8	Cell Cycle	Cell Cycle	NMF1	Non_NMF4	0.184564	Unipotent	0.254918	0.175657	Unipotent
GSM4909285_TGAGCCGTCTACCAGA-1	GSE161529	Primary	0.00252525	2143	5544	0.386544	2143	0.0514937	False	True	True	True	1	Invasion	Invasion	NMF1	Non_NMF4	0.092537	Differentiated	0.142565	0.0929705	Differentiated
Primary2_CTCGAAAAGCTACCTA-1	GSE199515	Primary	0.126926	2357	9604	0.245419	2357	0.0261122	False	True	True	True	5	EMT	Stemness	NMF1	Non_NMF4	0.167285	Unipotent	0.20832	0.0949046	Differentiated
Primary2_CTCGAAAAGTGTACTC-1	GSE199515	Primary	0.057922	1678	5024	0.333997	1678	0.0337203	False	True	True	True	5	EMT	Stemness	NMF1	Non_NMF4	0.169313	Unipotent	0.213264	0.123117	Differentiated
TNBC4_Primary_TAAGCTCAGAAC	GSE180286	Primary	0.108409	1688	3948	0.427558	1688	0.0913043	False	True	True	True	16	Metastasis	Metastasis	NMF1	Non_NMF4	0.175477	Unipotent	0.232193	0.182324	Unipotent
GSM4909285_GGACATTAGCTGTCTA-1	GSE161529	Primary	0.00116618	2345	10290	0.227891	2345	0.0341448	False	True	True	True	1	Invasion	Invasion	NMF1	Non_NMF4	0.115542	Differentiated	0.162447	0.12699	Differentiated
GSM4909285_TTTGTCAAGTGAACAT-1	GSE161529	Primary	0.00025025	2149	7992	0.268894	2149	0.0783021	False	True	True	True	8	Cell Cycle	Cell Cycle	NMF1	Non_NMF4	0.174758	Unipotent	0.229897	0.181389	Unipotent
TNBC4_Primary_AGCTTCCGTGAG	GSE180286	Primary	0.132689	2539	7966	0.31873	2539	0.0683012	False	True	True	True	16	Metastasis	Metastasis	NMF1	Non_NMF4	0.171031	Unipotent	0.218685	0.0926513	Differentiated
GSM4909285_CCACCTAAGTGAACAT-1	GSE161529	Primary	0.00339229	2400	12381	0.193845	2400	0.100736	False	True	True	True	1	Invasion	Invasion	NMF1	Non_NMF4	0.181851	Unipotent	0.247996	0.168381	Unipotent
TNBC4_GACCAATAGACATAAC	GSE148673	Primary	0.0103885	1840	7027	0.261847	1840	0.0473538	False	True	True	True	9	Differentiation	Differentiation	NMF1	Non_NMF4	0.118963	Differentiated	0.166932	0.0693512	Differentiated
GSM4909285_GTATCTTCATACGCTA-1	GSE161529	Primary	0.0193417	2175	9358	0.232421	2175	0.0265558	False	True	True	True	1	Invasion	Invasion	NMF1	Non_NMF4	0.171673	Unipotent	0.220645	0.115673	Differentiated
Primary2_CGCGTTTAGTCGATAA-1	GSE199515	Primary	0.111398	1531	4641	0.329886	1531	0.0337203	False	True	True	True	5	EMT	Stemness	NMF1	Non_NMF4	0.192637	Unipotent	0.271303	0.186083	Unipotent
GSM4909281_GCTGCAGCAGAGTGTG-1	GSE161529	Primary	0.0529623	1803	4456	0.404623	1803	0.0378185	False	True	True	True	7	EMT	EMT	NMF1	Non_NMF4	0.16993	Unipotent	0.215524	0.170152	Unipotent
GSM4909281_AAAGCAAAGGGCATGT-1	GSE161529	Primary	0.0362593	2581	7143	0.361333	2581	0.0451916	False	True	True	True	7	EMT	EMT	NMF1	Non_NMF4	0.206591	Unipotent	0.292934	0.553505	Multipotent
Primary2_GACAGAGTCCTGTAGA-1	GSE199515	Primary	0.129992	2351	8339	0.281928	2351	0.031333	False	True	True	True	5	EMT	Stemness	NMF1	Non_NMF4	0.177414	Unipotent	0.236607	0.108247	Differentiated
Primary2_CAGCTGGGTTCAGACT-1	GSE199515	Primary	0.0877717	2621	8374	0.312993	2621	0.0723327	False	True	True	True	5	EMT	Stemness	NMF1	Non_NMF4	0.15453	Differentiated	0.199297	0.218926	Unipotent
Primary2_GTATCTTGTACAGTTC-1	GSE199515	Primary	0.0748487	2222	9085	0.244579	2222	0.0242764	False	True	True	True	5	EMT	Stemness	NMF1	Non_NMF4	0.216004	Unipotent	0.305435	0.197685	Unipotent
GSM4909285_ATCTGCCAGATATACG-1	GSE161529	Primary	0.020896	2818	11964	0.23554	2818	0.0180546	False	True	True	True	1	Invasion	Invasion	NMF1	Non_NMF4	0.183317	Unipotent	0.251845	0.221208	Unipotent
tnbc6k_GGAGCAAAGCAATCTC	GSE143423	Brain	0.0821242	2263	6685	0.338519	2263	0.0905307	False	True	True	True	14	Metastasis	Metastasis	NMF1	Non_NMF4	0.190726	Unipotent	0.268037	0.199182	Unipotent
GSM4909285_GTAGGCCCAAGCCTAT-1	GSE161529	Primary	0.0162611	2452	8302	0.295351	2452	0.0257698	False	True	True	True	1	Invasion	Invasion	NMF1	Non_NMF4	0.180742	Unipotent	0.245489	0.140431	Differentiated
GSM4909285_ACGATACCAGTAAGAT-1	GSE161529	Primary	0.0325851	2722	11048	0.246379	2722	0.013336	False	True	True	True	1	Invasion	Invasion	NMF1	Non_NMF4	0.153434	Differentiated	0.198644	0.0873683	Differentiated
Primary2_GGATTACGTCGGCACT-1	GSE199515	Primary	0.142628	2319	8091	0.286615	2319	0.0302083	False	True	True	True	5	EMT	Stemness	NMF1	Non_NMF4	0.194739	Unipotent	0.275223	0.207656	Unipotent
Primary2_GTATCTTGTACCGGCT-1	GSE199515	Primary	0.042794	2265	7244	0.312673	2265	0.0376914	False	True	True	True	5	EMT	Stemness	NMF1	Non_NMF4	0.121882	Differentiated	0.171646	0.175545	Unipotent
Primary2_TACGGGCGTCGGCATC-1	GSE199515	Primary	0.0934097	2040	7162	0.284837	2040	0.0691164	False	True	True	True	5	EMT	Stemness	NMF1	Non_NMF4	0.143177	Differentiated	0.190363	0.0496118	Differentiated
Primary2_CGTTAGAAGCGGATCA-1	GSE199515	Primary	0.11163	2451	8779	0.279189	2451	0.0242764	False	True	True	True	5	EMT	Stemness	NMF1	Non_NMF4	0.171443	Unipotent	0.22015	0.129719	Differentiated
Primary2_GAACGGACAAGCTGGA-1	GSE199515	Primary	0.111923	1986	6844	0.290181	1986	0.0474255	False	True	True	True	5	EMT	Stemness	NMF1	Non_NMF4	0.186278	Unipotent	0.259067	0.0946379	Differentiated
Primary2_CAGCAGCTCCCATTTA-1	GSE199515	Primary	0.155828	2443	8888	0.274865	2443	0.0261122	False	True	True	True	5	EMT	Stemness	NMF1	Non_NMF4	0.173581	Unipotent	0.227143	0.078563	Differentiated
Primary2_TGAGCCGAGCAATATG-1	GSE199515	Primary	0.107802	1636	6011	0.272168	1636	0.0632703	False	True	True	True	5	EMT	Stemness	NMF1	Non_NMF4	0.178186	Unipotent	0.239008	0.14986	Differentiated
Primary2_TCGTAGAGTGAACCTT-1	GSE199515	Primary	0.0937313	1674	5025	0.333134	1674	0.0456048	False	True	True	True	5	EMT	Stemness	NMF1	Non_NMF4	0.206083	Unipotent	0.292157	0.204637	Unipotent
Primary2_AGCATACAGACAGGCT-1	GSE199515	Primary	0.0731888	1509	4058	0.371858	1509	0.0363112	False	True	True	True	5	EMT	Stemness	NMF1	Non_NMF4	0.186607	Unipotent	0.26002	0.188925	Unipotent
GSM4909285_CAGAATCTCTTCGGTC-1	GSE161529	Primary	0.00785505	2523	9548	0.264244	2523	0.0233086	False	True	True	True	1	Invasion	Invasion	NMF1	Non_NMF4	0.196308	Unipotent	0.277378	0.206563	Unipotent
Primary2_CGGACACAGGCAGTCA-1	GSE199515	Primary	0.12793	2644	10154	0.26039	2644	0.0234052	False	True	True	True	5	EMT	Stemness	NMF1	Non_NMF4	0.182515	Unipotent	0.250062	0.17856	Unipotent
GSM4909285_GCCAAATAGAGTAAGG-1	GSE161529	Primary	0.0259474	2695	14645	0.184022	2695	0.0188203	False	True	True	True	1	Invasion	Invasion	NMF1	Non_NMF4	0.167481	Unipotent	0.208567	0.139122	Differentiated
GSM4909285_TTGGCAAGTACATCCA-1	GSE161529	Primary	0.000649984	2115	6154	0.343679	2115	0.0640821	False	True	True	True	1	Invasion	Invasion	NMF1	Non_NMF4	0.193948	Unipotent	0.273917	0.176781	Unipotent
GSM4909285_ATCCACCAGTCGTACT-1	GSE161529	Primary	0.0182653	2361	10019	0.235652	2361	0.0273656	False	True	True	True	1	Invasion	Invasion	NMF1	Non_NMF4	0.219937	Unipotent	0.310714	0.241459	Unipotent
GSM4909285_ACGATACTCCTAGGGC-1	GSE161529	Primary	0.0094579	2439	8670	0.281315	2439	0.0257698	False	True	True	True	1	Invasion	Invasion	NMF1	Non_NMF4	0.219244	Unipotent	0.309637	0.5377	Multipotent
GSM4909285_ACGGGCTTCCTTGGTC-1	GSE161529	Primary	0.0133313	2714	19728	0.137571	2714	0.0144206	False	True	True	True	1	Invasion	Invasion	NMF1	Non_NMF4	0.173111	Unipotent	0.225624	0.559398	Multipotent
GSM4909285_CATCGGGGTTGATTGC-1	GSE161529	Primary	0.0267947	2123	8957	0.237021	2123	0.0125955	False	True	True	True	1	Invasion	Invasion	NMF1	Non_NMF4	0.193948	Unipotent	0.273917	0.222297	Unipotent
GSM4909285_GCAGCCATCCTTTCGG-1	GSE161529	Primary	0.0106268	3153	18444	0.17095	3153	0.0194118	False	True	True	True	1	Invasion	Invasion	NMF1	Non_NMF4	0.169252	Unipotent	0.21307	0.169645	Unipotent
GSM4909285_TCGGTAACATTCACTT-1	GSE161529	Primary	0.0263118	1959	6651	0.294542	1959	0.0406642	False	True	True	True	1	Invasion	Invasion	NMF1	Non_NMF4	0.160876	Differentiated	0.203464	0.0921174	Differentiated
GSM4909285_CGGGTCAAGTTAAGTG-1	GSE161529	Primary	0.0289481	2477	10467	0.236649	2477	0.0208533	False	True	True	True	1	Invasion	Invasion	NMF1	Non_NMF4	0.189733	Unipotent	0.266977	0.332006	Unipotent
Primary2_CGAGCCAAGCATGGCA-1	GSE199515	Primary	0.113527	1622	4783	0.339118	1622	0.0337203	False	True	True	True	5	EMT	Stemness	NMF1	Non_NMF4	0.189471	Unipotent	0.26643	0.192799	Unipotent
GSM4909285_ACCGTAATCGCTGATA-1	GSE161529	Primary	0.0161902	1804	6856	0.263127	1804	0.024265	False	True	True	True	1	Invasion	Invasion	NMF1	Non_NMF4	0.183123	Unipotent	0.251404	0.323321	Unipotent
GSM4909285_CACACCTTCGACGGAA-1	GSE161529	Primary	0.00414594	1985	8442	0.235134	1985	0.0308651	False	True	True	True	1	Invasion	Invasion	NMF1	Non_NMF4	0.211087	Unipotent	0.298849	0.2196	Unipotent
GSM4909285_TACCTATCATATGAGA-1	GSE161529	Primary	0.0198442	2078	6803	0.305453	2078	0.0139487	False	True	True	True	1	Invasion	Invasion	NMF1	Non_NMF4	0.182515	Unipotent	0.250062	0.188019	Unipotent
tnbc6k_CCACTACTCAACTCTT	GSE143423	Brain	0.00190694	1376	2622	0.52479	1376	0.0513176	False	True	True	True	14	Metastasis	Metastasis	NMF1	Non_NMF4	0.19465	Unipotent	0.274853	0.121382	Differentiated
GSM4909285_GTGCAGCCATACTCTT-1	GSE161529	Primary	0.142817	1525	3529	0.432134	1525	0.0152316	False	True	True	True	1	Invasion	Invasion	NMF1	Non_NMF4	0.180378	Unipotent	0.244871	0.111645	Differentiated
GSM4909281_TACGGGCTCATTGCGA-1	GSE161529	Primary	0.0506324	4744	26643	0.178058	4744	0.0848502	False	True	True	True	7	EMT	EMT	NMF1	Non_NMF4	0.31342	Unipotent	0.512395	0.314249	Unipotent
CID4515_CID4515_ACGAGGAAGCAATCTC	GSE176078	Primary	0.0711986	4073	21124	0.192814	4073	0.0952381	False	True	True	True	6	Metastasis	Metastasis	NMF1	Non_NMF4	0.284462	Unipotent	0.425946	0.328466	Unipotent
Primary2_CTGTGCTTCAGCTGGC-1	GSE199515	Primary	0.0671242	3502	16611	0.210824	3502	0.0209607	False	True	True	True	5	EMT	Stemness	NMF1	Non_NMF4	0.192853	Unipotent	0.271745	0.220567	Unipotent
TNBC2_CAGCGACCAATGACCT	GSE148673	Primary	0.00293939	4641	29598	0.156801	4641	0.0120835	False	True	True	True	15	Differentiation	Differentiation	NMF1	Non_NMF4	0.219347	Unipotent	0.309779	0.277984	Unipotent
GSM4909281_CGCTATCCAGGATCGA-1	GSE161529	Primary	0.0708603	3393	12193	0.278274	3393	0.0724782	False	True	True	True	7	EMT	EMT	NMF1	Non_NMF4	0.175014	Unipotent	0.230992	0.167976	Unipotent
Primary2_ATCCACCGTACAGTTC-1	GSE199515	Primary	0.044788	2790	10025	0.278304	2790	0.0376914	False	True	True	True	5	EMT	Stemness	NMF1	Non_NMF4	0.168971	Unipotent	0.212187	0.0685608	Differentiated
TNBC2_GAATGAAAGCGTAGTG	GSE148673	Primary	0.0106786	3470	17699	0.196056	3470	0.0333522	False	True	True	True	15	Differentiation	Differentiation	NMF1	Non_NMF4	0.197179	Unipotent	0.278878	0.232187	Unipotent
Primary2_CTACACCTCTCACATT-1	GSE199515	Primary	0.0620249	3413	15655	0.218013	3413	0.0606061	False	True	True	True	5	EMT	Stemness	NMF1	Non_NMF4	0.18257	Unipotent	0.250327	0.17076	Unipotent
GSM4909281_CTTGGCTGTAGTACCT-1	GSE161529	Primary	0.0185602	3305	8890	0.371766	3305	0.0433099	False	True	True	True	7	EMT	EMT	NMF1	Non_NMF4	0.210864	Unipotent	0.298743	0.197699	Unipotent
GSM4909285_TCCACACGTGTGGCTC-1	GSE161529	Primary	0.00679971	4804	54267	0.0885253	4804	0.0492743	False	True	True	True	1	Invasion	Invasion	NMF1	Non_NMF4	0.183552	Unipotent	0.252446	0.182007	Unipotent
Primary2_TTGGAACTCAGGTTCA-1	GSE199515	Primary	0.0470909	2771	11722	0.236393	2771	0.0632703	False	True	True	True	5	EMT	Stemness	NMF1	Non_NMF4	0.180302	Unipotent	0.244623	0.213464	Unipotent
Primary2_GACGCGTGTGCGGTAA-1	GSE199515	Primary	0.0335667	2771	11142	0.248699	2771	0.0261122	False	True	True	True	5	EMT	Stemness	NMF1	Non_NMF4	0.276214	Unipotent	0.41046	0.312384	Unipotent
Primary2_GGGTCTGGTAGAGTGC-1	GSE199515	Primary	0.0248469	2476	8492	0.291569	2476	0.0661017	False	True	True	True	5	EMT	Stemness	NMF1	Non_NMF4	0.174632	Unipotent	0.229756	0.207038	Unipotent
Primary2_AGATCTGTCCAAGTAC-1	GSE199515	Primary	0.0789393	2475	9767	0.253404	2475	0.0580945	False	True	True	True	5	EMT	Stemness	NMF1	Non_NMF4	0.207351	Unipotent	0.29394	0.198418	Unipotent
Primary2_CCCAATCAGAGGACGG-1	GSE199515	Primary	0.082545	2308	9619	0.239942	2308	0.0723327	False	True	True	True	5	EMT	Stemness	NMF1	Non_NMF4	0.171756	Unipotent	0.220927	0.106527	Differentiated
Primary2_GACGTTATCCTGCCAT-1	GSE199515	Primary	0.079314	2226	7464	0.298232	2226	0.0557229	False	True	True	True	5	EMT	Stemness	NMF1	Non_NMF4	0.188516	Unipotent	0.264823	0.110146	Differentiated
GSM4909281_TTCGAAGTCGTGGTCG-1	GSE161529	Primary	0.0496368	3157	12390	0.254802	3157	0.0355632	False	True	True	True	7	EMT	EMT	NMF1	Non_NMF4	0.161074	Differentiated	0.20357	0.161403	Differentiated
GSM4909281_CTACACCCACTATCTT-1	GSE161529	Primary	0.0305952	3051	11407	0.267467	3051	0.0526526	False	True	True	True	7	EMT	EMT	NMF1	Non_NMF4	0.181206	Unipotent	0.24646	0.177741	Unipotent
Primary2_CAGCATAAGCACGCCT-1	GSE199515	Primary	0.119705	2310	8546	0.270302	2310	0.0534799	False	True	True	True	5	EMT	Stemness	NMF1	Non_NMF4	0.179085	Unipotent	0.240898	0.197256	Unipotent
Primary2_CGATCGGGTTGTGGCC-1	GSE199515	Primary	0.104001	2764	11298	0.244645	2764	0.0456048	False	True	True	True	5	EMT	Stemness	NMF1	Non_NMF4	0.419992	Oligopotent	0.782851	0.617982	Multipotent
Primary2_TCTTCGGTCATCGATG-1	GSE199515	Primary	0.0571023	2784	11278	0.246852	2784	0.043871	False	True	True	True	5	EMT	Stemness	NMF1	Non_NMF4	0.114063	Differentiated	0.160045	0.0930478	Differentiated
Primary2_ACTGATGGTACAAGTA-1	GSE199515	Primary	0.152323	2451	10806	0.226818	2451	0.0580945	False	True	True	True	5	EMT	Stemness	NMF1	Non_NMF4	0.118481	Differentiated	0.166472	0.170544	Unipotent
Primary2_CTCGTCAAGTGAACGC-1	GSE199515	Primary	0.131297	2144	5697	0.376338	2144	0.0606061	False	True	True	True	5	EMT	Stemness	NMF1	Non_NMF4	0.169722	Unipotent	0.214377	0.202182	Unipotent
Primary2_CCATTCGTCCCTTGCA-1	GSE199515	Primary	0.105518	2315	8482	0.272931	2315	0.0261122	False	True	True	True	5	EMT	Stemness	NMF1	Non_NMF4	0.151237	Differentiated	0.196772	0.127912	Differentiated
Primary2_CCTAGCTAGTGGTAGC-1	GSE199515	Primary	0.135999	2586	11603	0.222873	2586	0.0606061	False	True	True	True	5	EMT	Stemness	NMF1	Non_NMF4	0.166559	Differentiated	0.208126	0.171645	Unipotent
Primary2_CCCATACCAAGCGTAG-1	GSE199515	Primary	0.124963	2485	10115	0.245675	2485	0.0632703	False	True	True	True	5	EMT	Stemness	NMF1	Non_NMF4	0.172395	Unipotent	0.222446	0.090801	Differentiated
GSM4909287_TAATCTCAGTGGCGAT-1	GSE161529	Primary	0.0614565	2692	8445	0.318769	2692	0.160714	False	True	True	True	18	Inflammation	Inflammation	NMF1	Non_NMF4	0.144537	Differentiated	0.191475	0.096789	Differentiated
TNBC4_AAGCGTTAGCATACTC	GSE148673	Primary	0.00343705	2324	5528	0.420405	2324	0.0454854	False	True	True	True	9	Differentiation	Differentiation	NMF1	Non_NMF4	0.181997	Unipotent	0.248579	0.120275	Differentiated
Primary2_CACAGGCAGACTGGGT-1	GSE199515	Primary	0.093477	2386	8815	0.270675	2386	0.0606061	False	True	True	True	5	EMT	Stemness	NMF1	Non_NMF4	0.0907685	Differentiated	0.141646	0.0973154	Differentiated
GSM4909281_GGACATTTCCCATTAT-1	GSE161529	Primary	0.0387014	3089	11705	0.263904	3089	0.0860215	False	True	True	True	7	EMT	EMT	NMF1	Non_NMF4	0.18871	Unipotent	0.265265	0.226684	Unipotent
Primary2_GGACGTCTCTGTTGAG-1	GSE199515	Primary	0.118626	2806	12021	0.233425	2806	0.0534799	False	True	True	True	5	EMT	Stemness	NMF1	Non_NMF4	0.1847	Unipotent	0.255218	0.320002	Unipotent
Primary2_ATTACTCGTAACGCGA-1	GSE199515	Primary	0.15834	2784	9448	0.294666	2784	0.0557229	False	True	True	True	5	EMT	Stemness	NMF1	Non_NMF4	0.205783	Unipotent	0.291503	0.226568	Unipotent
Primary2_GACGTTAAGTCCCACG-1	GSE199515	Primary	0.0640254	3109	14463	0.214962	3109	0.0325027	False	True	True	True	5	EMT	Stemness	NMF1	Non_NMF4	0.196122	Unipotent	0.277077	0.102777	Differentiated
Primary2_TAGCCGGGTAAGAGGA-1	GSE199515	Primary	0.184549	2529	12349	0.204794	2529	0.0337203	False	True	True	True	5	EMT	Stemness	NMF1	Non_NMF4	0.172005	Unipotent	0.221722	0.172696	Unipotent
Primary2_ACTGAGTAGCGTCTAT-1	GSE199515	Primary	0.180112	2723	12098	0.225079	2723	0.0291262	False	True	True	True	5	EMT	Stemness	NMF1	Non_NMF4	0.189498	Unipotent	0.266589	0.189416	Unipotent
Primary2_TGACTTTAGGAATCGC-1	GSE199515	Primary	0.171972	2215	6094	0.363472	2215	0.0363112	False	True	True	True	5	EMT	Stemness	NMF1	Non_NMF4	0.168324	Unipotent	0.21058	0.114846	Differentiated
GSM4909281_CCTAAAGGTACTTGAC-1	GSE161529	Primary	0.0308748	2200	5247	0.419287	2200	0.0698013	False	True	True	True	7	EMT	EMT	NMF1	Non_NMF4	0.15887	Differentiated	0.201434	0.180883	Unipotent
Primary2_GTCACAATCCTATGTT-1	GSE199515	Primary	0.188007	1868	6287	0.297121	1868	0.0242764	False	True	True	True	5	EMT	Stemness	NMF1	Non_NMF4	0.130719	Differentiated	0.180863	0.20853	Unipotent
Primary2_CTAGCCTCATGGTCTA-1	GSE199515	Primary	0.0745729	2640	9132	0.289093	2640	0.0661017	False	True	True	True	5	EMT	Stemness	NMF1	Non_NMF4	0.198331	Unipotent	0.280891	0.19555	Unipotent
GSM4909281_CCTATTAAGTGGTCCC-1	GSE161529	Primary	0.0670076	2676	7626	0.350905	2676	0.0538462	False	True	True	True	7	EMT	EMT	NMF1	Non_NMF4	0.168112	Unipotent	0.209998	0.167485	Unipotent
Primary2_TATGCCCCACGTCTCT-1	GSE199515	Primary	0.0539453	2316	7452	0.310789	2316	0.031333	False	True	True	True	5	EMT	Stemness	NMF1	Non_NMF4	0.167875	Unipotent	0.209115	0.120715	Differentiated
Primary2_TTGAACGTCAGCACAT-1	GSE199515	Primary	0.0505096	2031	6672	0.304406	2031	0.031333	False	True	True	True	5	EMT	Stemness	NMF1	Non_NMF4	0.1756	Unipotent	0.232528	0.195929	Unipotent
Primary2_TGTGTTTAGTCTCGGC-1	GSE199515	Primary	0.133362	2605	9373	0.277926	2605	0.0406404	False	True	True	True	5	EMT	Stemness	NMF1	Non_NMF4	0.173297	Unipotent	0.22633	0.183019	Unipotent
Primary1_CGGAGTCCATCCGGGT-1	GSE199515	Primary	0.0748218	2735	14314	0.191072	2735	0.0834171	False	True	True	True	18	Inflammation	Inflammation	NMF1	Non_NMF4	0.213823	Unipotent	0.302645	0.201737	Unipotent
Primary2_GCCTCTAGTTTAGGAA-1	GSE199515	Primary	0.104648	2160	7702	0.280447	2160	0.0493398	False	True	True	True	5	EMT	Stemness	NMF1	Non_NMF4	0.0955921	Differentiated	0.144118	0.0956912	Differentiated
Primary2_GCCTCTAAGACACGAC-1	GSE199515	Primary	0.159715	2164	8415	0.25716	2164	0.0201977	False	True	True	True	5	EMT	Stemness	NMF1	Non_NMF4	0.174004	Unipotent	0.227902	0.072231	Differentiated
Primary2_TACAGTGGTCATATCG-1	GSE199515	Primary	0.106717	2269	9811	0.231271	2269	0.0270803	False	True	True	True	5	EMT	Stemness	NMF1	Non_NMF4	0.197853	Unipotent	0.279991	0.529829	Multipotent
Primary2_CAGCGACTCGTACCGG-1	GSE199515	Primary	0.187543	2098	5764	0.363983	2098	0.0456048	False	True	True	True	5	EMT	Stemness	NMF1	Non_NMF4	0.199595	Unipotent	0.282834	0.178692	Unipotent
Primary2_TCTTCGGAGTTTAGGA-1	GSE199515	Primary	0.171695	2079	7624	0.272692	2079	0.031333	False	True	True	True	5	EMT	Stemness	NMF1	Non_NMF4	0.179942	Unipotent	0.242734	0.0816555	Differentiated
Primary2_ACCAGTATCATTATCC-1	GSE199515	Primary	0.0932377	1817	5856	0.31028	1817	0.0261122	False	True	True	True	5	EMT	Stemness	NMF1	Non_NMF4	0.178504	Unipotent	0.239944	0.126859	Differentiated
Primary2_CCCAGTTTCACGGTTA-1	GSE199515	Primary	0.122835	2130	8255	0.258025	2130	0.0606061	False	True	True	True	5	EMT	Stemness	NMF1	Non_NMF4	0.0992894	Differentiated	0.146308	0.10054	Differentiated
Primary2_TTCTCCTCAATAGCAA-1	GSE199515	Primary	0.0769123	1915	7164	0.267309	1915	0.0337203	False	True	True	True	5	EMT	Stemness	NMF1	Non_NMF4	0.18033	Unipotent	0.244694	0.182985	Unipotent
Primary2_TTCTACACAAATACAG-1	GSE199515	Primary	0.173183	3044	14707	0.206976	3044	0.0325027	False	True	True	True	5	EMT	Stemness	NMF1	Non_NMF4	0.181381	Unipotent	0.246866	0.0873799	Differentiated
Primary2_TACTTACTCAATACCG-1	GSE199515	Primary	0.121679	2049	7339	0.279193	2049	0.0349887	False	True	True	True	5	EMT	Stemness	NMF1	Non_NMF4	0.0989294	Differentiated	0.145972	0.0884219	Differentiated
Primary2_AAACCTGCAAGCGATG-1	GSE199515	Primary	0.0920144	2059	7238	0.284471	2059	0.0691164	False	True	True	True	5	EMT	Stemness	NMF1	Non_NMF4	0.183649	Unipotent	0.252922	0.33101	Unipotent
Primary2_ATCACGATCCTTTACA-1	GSE199515	Primary	0.119822	2229	7411	0.300769	2229	0.0794574	False	True	True	True	5	EMT	Stemness	NMF1	Non_NMF4	0.180191	Unipotent	0.244164	0.174466	Unipotent
CID4515_CID4515_GGAACTTAGGGTCTCC	GSE176078	Primary	0.107514	2889	13375	0.216	2889	0.0253206	False	True	True	True	6	Metastasis	Metastasis	NMF1	Non_NMF4	0.271634	Unipotent	0.401861	0.24365	Unipotent
TNBC5_Primary_CCCGCGGCCGTT	GSE180286	Primary	0.120137	2926	10205	0.286722	2926	0.0573643	False	True	True	True	16	Metastasis	Metastasis	NMF1	Non_NMF4	0.174004	Unipotent	0.227902	0.175341	Unipotent
Primary2_GACTACAGTTTGCATG-1	GSE199515	Primary	0.0878642	2391	8718	0.27426	2391	0.0493398	False	True	True	True	5	EMT	Stemness	NMF1	Non_NMF4	0.197882	Unipotent	0.280097	0.216004	Unipotent
TNBC4_CAACGATTCTCCGATC	GSE148673	Primary	0.13548	2004	6429	0.311713	2004	0.0237869	False	True	True	True	9	Differentiation	Differentiation	NMF1	Non_NMF4	0.180053	Unipotent	0.243493	0.168547	Unipotent
Primary2_CTGATAGAGAGTACCG-1	GSE199515	Primary	0.189073	1895	6516	0.290823	1895	0.0632703	False	True	True	True	5	EMT	Stemness	NMF1	Non_NMF4	0.236825	Unipotent	0.333369	0.546781	Multipotent
Primary2_CGGACGTGTCAAAGCG-1	GSE199515	Primary	0.175715	2306	9191	0.250898	2306	0.0349887	False	True	True	True	5	EMT	Stemness	NMF1	Non_NMF4	0.16982	Unipotent	0.2151	0.179666	Unipotent
Primary2_CGCTATCTCCGGCACA-1	GSE199515	Primary	0.11596	1777	4950	0.35899	1777	0.0187422	False	True	True	True	5	EMT	Stemness	NMF1	Non_NMF4	0.216783	Unipotent	0.306441	0.141071	Differentiated
Primary2_GGTATTGAGGCAATTA-1	GSE199515	Primary	0.0895201	2428	9752	0.248975	2428	0.0513552	False	True	True	True	5	EMT	Stemness	NMF1	Non_NMF4	0.18226	Unipotent	0.249444	0.203866	Unipotent
GSM4909281_CAAGGCCGTCGTGGCT-1	GSE161529	Primary	0.0456898	2667	8886	0.300135	2667	0.0814775	False	True	True	True	7	EMT	EMT	NMF1	Non_NMF4	0.137325	Differentiated	0.186196	0.245336	Unipotent
tnbc1_CAGATCACAACGATCT	GSE143423	Brain	0.00332921	2417	10513	0.229906	2417	0.0628481	False	True	True	True	14	Metastasis	Metastasis	NMF1	Non_NMF4	0.186857	Unipotent	0.260903	0.188074	Unipotent
tnbc6k_CAGATCACAACGATCT	GSE143423	Brain	0.00332921	2417	10513	0.229906	2417	0.0628481	False	True	True	True	14	Metastasis	Metastasis	NMF1	Non_NMF4	0.170926	Unipotent	0.21819	0.188295	Unipotent
Primary1_CCTAGCTCAATCGGTT-2	GSE199515	Primary	0.0770229	2460	11555	0.212895	2460	0.102715	False	True	True	True	18	Inflammation	Inflammation	NMF1	Non_NMF4	0.183593	Unipotent	0.252657	0.128241	Differentiated
TNBC4_Primary_ATCGCAGTCTTA	GSE180286	Primary	0.147709	2133	5741	0.371538	2133	0.12894	False	True	True	True	16	Metastasis	Metastasis	NMF1	Non_NMF4	0.168077	Unipotent	0.209821	0.0425056	Differentiated
TNBC4_CAGAGCCCAAGGTCTT	GSE148673	Primary	0.0414248	1857	3790	0.489974	1857	0.0309278	False	True	True	True	9	Differentiation	Differentiation	NMF1	Non_NMF4	0.117136	Differentiated	0.16476	0.0767248	Differentiated
Primary2_CAGGTGCTCATTATCC-1	GSE199515	Primary	0.0944502	1987	7676	0.258859	1987	0.092291	False	True	True	True	5	EMT	Stemness	NMF1	Non_NMF4	0.184893	Unipotent	0.255677	0.187521	Unipotent
TNBC5_Primary_CAAGTGCAGTTG	GSE180286	Primary	0.121257	1898	4709	0.403058	1898	0.0749064	False	True	True	True	16	Metastasis	Metastasis	NMF1	Non_NMF4	0.191762	Unipotent	0.269644	0.20982	Unipotent
GSM4909281_GGAATAATCCATGAAC-1	GSE161529	Primary	0.0415997	2078	5601	0.371005	2078	0.0128884	False	True	True	True	7	EMT	EMT	NMF1	Non_NMF4	0.190661	Unipotent	0.267896	0.259384	Unipotent
tnbc6k_CCCAGTTCAGCGATCC	GSE143423	Brain	0.0925664	1823	5650	0.322655	1823	0.111931	False	True	True	True	14	Metastasis	Metastasis	NMF1	Non_NMF4	0.175938	Unipotent	0.23327	0.186952	Unipotent
Primary2_CGTTAGATCTGATTCT-1	GSE199515	Primary	0.0950162	3254	14166	0.229705	3254	0.0493398	False	True	True	True	5	EMT	Stemness	NMF1	Non_NMF4	0.222978	Unipotent	0.314228	0.515324	Multipotent
Primary2_CTCGTACGTCTTCGTC-1	GSE199515	Primary	0.104827	2608	11476	0.227257	2608	0.043871	False	True	True	True	5	EMT	Stemness	NMF1	Non_NMF4	0.135121	Differentiated	0.184165	0.0853008	Differentiated
Primary2_TTGCGTCGTCCTGCTT-1	GSE199515	Primary	0.178552	2671	10826	0.246721	2671	0.0632703	False	True	True	True	5	EMT	Stemness	NMF1	Non_NMF4	0.176872	Unipotent	0.235194	0.191172	Unipotent
Primary2_GTCGGGTGTTCGGCAC-1	GSE199515	Primary	0.0668285	3623	18540	0.195415	3623	0.0194585	False	True	True	True	5	EMT	Stemness	NMF1	Non_NMF4	0.182791	Unipotent	0.250927	0.513832	Multipotent
GSM4909281_ACACCAATCAAAGACA-1	GSE161529	Primary	0.026323	2580	7332	0.351882	2580	0.0402425	False	True	True	True	7	EMT	EMT	NMF1	Non_NMF4	0.214571	Unipotent	0.30374	0.201506	Unipotent
Primary2_CCAGCGAGTTTGTGTG-1	GSE199515	Primary	0.168127	2603	10617	0.245173	2603	0.0534799	False	True	True	True	5	EMT	Stemness	NMF1	Non_NMF4	0.172145	Unipotent	0.222093	0.172623	Unipotent
Primary2_GTTCTCGAGAGCTGCA-1	GSE199515	Primary	0.123193	2923	13905	0.210212	2923	0.0474255	False	True	True	True	5	EMT	Stemness	NMF1	Non_NMF4	0.184949	Unipotent	0.255818	0.236309	Unipotent
Primary2_CCACCTATCAAGAAGT-1	GSE199515	Primary	0.134128	2272	8641	0.262933	2272	0.0349887	False	True	True	True	5	EMT	Stemness	NMF1	Non_NMF4	0.200242	Unipotent	0.283611	0.205552	Unipotent
Primary2_CGTCCATCATCTGGTA-1	GSE199515	Primary	0.0414769	2383	8342	0.285663	2383	0.0406404	False	True	True	True	5	EMT	Stemness	NMF1	Non_NMF4	0.201028	Unipotent	0.284334	0.247865	Unipotent
GSM4909287_CTACTATCAAGGACAC-1	GSE161529	Primary	0.171819	2447	7019	0.348625	2447	0.0706774	False	True	True	True	16	Metastasis	Metastasis	NMF1	Non_NMF4	0.177568	Unipotent	0.237243	0.221398	Unipotent
Primary2_ACCTTTACATCGGAAG-1	GSE199515	Primary	0.137384	2118	7439	0.284716	2118	0.0513552	False	True	True	True	5	EMT	Stemness	NMF1	Non_NMF4	0.097447	Differentiated	0.145001	0.0947493	Differentiated
Primary2_GTTCTCGCAGCTCCGA-1	GSE199515	Primary	0.12445	2236	10462	0.213726	2236	0.0456048	False	True	True	True	5	EMT	Stemness	NMF1	Non_NMF4	0.170076	Unipotent	0.216072	0.0952947	Differentiated
tnbc1_GCATACAAGATGGCGT	GSE143423	Brain	0.00176269	2428	10779	0.225253	2428	0.0602782	False	True	True	True	14	Metastasis	Metastasis	NMF1	Non_NMF4	0.171167	Unipotent	0.21955	0.176268	Unipotent
tnbc6k_GCATACAAGATGGCGT	GSE143423	Brain	0.00176269	2428	10779	0.225253	2428	0.0602782	False	True	True	True	14	Metastasis	Metastasis	NMF1	Non_NMF4	0.145764	Differentiated	0.192234	0.0458183	Differentiated
Primary2_TCGTACCGTTACTGAC-1	GSE199515	Primary	0.109713	2192	7392	0.296537	2192	0.0280843	False	True	True	True	5	EMT	Stemness	NMF1	Non_NMF4	0.163899	Differentiated	0.205548	0.116528	Differentiated
Primary2_CCGTGGAGTGTTGAGG-1	GSE199515	Primary	0.123275	2358	9418	0.250372	2358	0.042218	False	True	True	True	5	EMT	Stemness	NMF1	Non_NMF4	0.187179	Unipotent	0.262139	0.502728	Multipotent
TNBC4_GCTACCTAGCGTGTTT	GSE148673	Primary	0.0176073	2143	8576	0.249883	2143	0.015544	False	True	True	True	9	Differentiation	Differentiation	NMF1	Non_NMF4	0.127084	Differentiated	0.177596	0.181277	Unipotent
Primary2_CCTTTCTCACCCTATC-1	GSE199515	Primary	0.0753267	2599	9107	0.285385	2599	0.0534799	False	True	True	True	5	EMT	Stemness	NMF1	Non_NMF4	0.183317	Unipotent	0.251845	0.179002	Unipotent
GSM4909281_AGAGCGATCGACGGAA-1	GSE161529	Primary	0.0670669	2799	10661	0.262546	2799	0.065646	False	True	True	True	7	EMT	EMT	NMF1	Non_NMF4	0.180219	Unipotent	0.24427	0.101132	Differentiated
Primary2_CGTTAGAAGGACAGCT-1	GSE199515	Primary	0.0987991	2718	10992	0.247271	2718	0.0632703	False	True	True	True	5	EMT	Stemness	NMF1	Non_NMF4	0.220932	Unipotent	0.312039	0.524817	Multipotent
Primary2_GGGCACTAGACAAAGG-1	GSE199515	Primary	0.0754125	2642	9879	0.267436	2642	0.0493398	False	True	True	True	5	EMT	Stemness	NMF1	Non_NMF4	0.124934	Differentiated	0.175566	0.059014	Differentiated
Primary2_TAGCCGGTCATCGATG-1	GSE199515	Primary	0.0865116	2516	12900	0.195039	2516	0.0606061	False	True	True	True	5	EMT	Stemness	NMF1	Non_NMF4	0.176787	Unipotent	0.235	0.177032	Unipotent
Primary2_TAGAGCTCATTAGCCA-1	GSE199515	Primary	0.0836192	3139	15451	0.203158	3139	0.0363112	False	True	True	True	5	EMT	Stemness	NMF1	Non_NMF4	0.110878	Differentiated	0.155295	0.0944378	Differentiated
TNBC2_AACTCCCCAATCTGCA	GSE148673	Primary	0.00256183	3423	20298	0.168637	3423	0.034642	False	True	True	True	15	Differentiation	Differentiation	NMF1	Non_NMF4	0.241627	Unipotent	0.340379	0.561664	Multipotent
Primary2_ACGAGCCAGGTGACCA-1	GSE199515	Primary	0.100346	2756	12427	0.221775	2756	0.0557229	False	True	True	True	5	EMT	Stemness	NMF1	Non_NMF4	0.181586	Unipotent	0.247166	0.181614	Unipotent
tnbc1_CTGCGGATCGTCACGG	GSE143423	Brain	0.00158337	3036	14526	0.209005	3036	0.0340725	False	True	True	True	14	Metastasis	Metastasis	NMF1	Non_NMF4	0.172848	Unipotent	0.224423	0.104975	Differentiated
tnbc6k_CTGCGGATCGTCACGG	GSE143423	Brain	0.00158337	3036	14526	0.209005	3036	0.0340725	False	True	True	True	14	Metastasis	Metastasis	NMF1	Non_NMF4	0.186857	Unipotent	0.260903	0.250526	Unipotent
Primary2_TATCTCAAGTTCGCAT-1	GSE199515	Primary	0.197869	2470	8915	0.277061	2470	0.0691164	False	True	True	True	5	EMT	Stemness	NMF1	Non_NMF4	0.176187	Unipotent	0.233852	0.154573	Differentiated
GSM4909281_GGCCGATCAACTTGAC-1	GSE161529	Primary	0.0407031	2262	7567	0.29893	2262	0.0557051	False	True	True	True	7	EMT	EMT	NMF1	Non_NMF4	0.18737	Unipotent	0.262581	0.172122	Unipotent
Primary2_TACACGAAGTGGGCTA-1	GSE199515	Primary	0.101202	3008	13557	0.221878	3008	0.0557229	False	True	True	True	5	EMT	Stemness	NMF1	Non_NMF4	0.160449	Differentiated	0.203129	0.0505988	Differentiated
GSM4909285_TGCGCAGCAAGGACAC-1	GSE161529	Primary	0.0473426	3034	15504	0.195691	3034	0.0206419	False	True	True	True	1	Invasion	Invasion	NMF1	Non_NMF4	0.177149	Unipotent	0.235918	0.202069	Unipotent
Primary2_ACTTTCATCGGAGCAA-1	GSE199515	Primary	0.0683336	3129	11678	0.26794	3129	0.0363112	False	True	True	True	5	EMT	Stemness	NMF1	Non_NMF4	0.174877	Unipotent	0.230656	0.0796987	Differentiated
Primary2_GTTACAGGTCGGCACT-1	GSE199515	Primary	0.12178	2889	13705	0.210799	2889	0.0251781	False	True	True	True	5	EMT	Stemness	NMF1	Non_NMF4	0.172511	Unipotent	0.22294	0.129585	Differentiated
Primary2_CATCAAGGTTGTCGCG-1	GSE199515	Primary	0.0906279	2821	14223	0.198341	2821	0.0406404	False	True	True	True	5	EMT	Stemness	NMF1	Non_NMF4	0.163646	Differentiated	0.205248	0.502305	Multipotent
Primary2_GATCAGTAGGCGTACA-1	GSE199515	Primary	0.1295	3041	14834	0.205002	3041	0.0456048	False	True	True	True	5	EMT	Stemness	NMF1	Non_NMF4	0.192803	Unipotent	0.27171	0.196482	Unipotent
Primary2_CTTACCGTCCAAACTG-1	GSE199515	Primary	0.0861196	2886	13818	0.208858	2886	0.0493398	False	True	True	True	5	EMT	Stemness	NMF1	Non_NMF4	0.193562	Unipotent	0.273052	0.192744	Unipotent
Primary2_GGGAGATAGGTGCTAG-1	GSE199515	Primary	0.0601819	2738	9787	0.279759	2738	0.042218	False	True	True	True	5	EMT	Stemness	NMF1	Non_NMF4	0.181962	Unipotent	0.248314	0.177785	Unipotent
Primary2_AGCGTCGAGAAGCCCA-1	GSE199515	Primary	0.17235	2148	8065	0.266336	2148	0.0474255	False	True	True	True	5	EMT	Stemness	NMF1	Non_NMF4	0.178396	Unipotent	0.239573	0.180742	Unipotent
Primary2_TCGCGTTAGACCCACC-1	GSE199515	Primary	0.180757	2224	8824	0.25204	2224	0.0376914	False	True	True	True	5	EMT	Stemness	NMF1	Non_NMF4	0.149485	Differentiated	0.195377	0.169252	Unipotent
Primary2_AGATTGCCAATCTGCA-1	GSE199515	Primary	0.141002	2407	9936	0.24225	2407	0.0261122	False	True	True	True	5	EMT	Stemness	NMF1	Non_NMF4	0.18958	Unipotent	0.266854	0.201855	Unipotent
Primary2_ATTGGTGCAAGCCGTC-1	GSE199515	Primary	0.111393	2473	11428	0.216398	2473	0.0661017	False	True	True	True	5	EMT	Stemness	NMF1	Non_NMF4	0.185716	Unipotent	0.257902	0.182401	Unipotent
tnbc6k_AGCTCTCTCCCATTTA	GSE143423	Brain	0.00472813	2238	7614	0.293932	2238	0.0655738	False	True	True	True	14	Metastasis	Metastasis	NMF1	Non_NMF4	0.176098	Unipotent	0.233588	0.192444	Unipotent
Primary1_GGGTTGCGTGGTACAG-1	GSE199515	Primary	0.0416006	3102	14495	0.214005	3102	0.0691164	False	True	True	True	18	Inflammation	Inflammation	NMF1	Non_NMF4	0.178423	Unipotent	0.239662	0.18707	Unipotent
Primary2_CGATTGACACGAGAGT-1	GSE199515	Primary	0.105824	2821	12105	0.233044	2821	0.042218	False	True	True	True	5	EMT	Stemness	NMF1	Non_NMF4	0.253001	Unipotent	0.361179	0.230551	Unipotent
TNBC4_CCATCACTCTGGTCAA	GSE148673	Primary	0.00284133	2378	6687	0.355615	2378	0.0893246	False	True	True	True	9	Differentiation	Differentiation	NMF1	Non_NMF4	0.179296	Unipotent	0.241251	0.188325	Unipotent
Primary2_GATGAAAAGCTTTGGT-1	GSE199515	Primary	0.132619	2100	7186	0.292235	2100	0.0513552	False	True	True	True	5	EMT	Stemness	NMF1	Non_NMF4	0.248036	Unipotent	0.352103	0.579378	Multipotent
GSM4909287_TAGCACACACACCAGC-1	GSE161529	Primary	0.133788	2234	6742	0.331356	2234	0.117882	False	True	True	True	18	Inflammation	Inflammation	NMF1	Non_NMF4	0.204937	Unipotent	0.290197	0.524141	Multipotent
Primary2_AGCTTGAAGCTGAAAT-1	GSE199515	Primary	0.130896	2385	11131	0.214266	2385	0.0474255	False	True	True	True	5	EMT	Stemness	NMF1	Non_NMF4	0.177769	Unipotent	0.237737	0.17796	Unipotent
Primary2_TGGACGCCATTCTTAC-1	GSE199515	Primary	0.0733313	2175	6682	0.325501	2175	0.0456048	False	True	True	True	5	EMT	Stemness	NMF1	Non_NMF4	0.238771	Unipotent	0.336335	0.330346	Unipotent
Primary2_CGAGCCAGTAGCTGCC-1	GSE199515	Primary	0.0760909	1822	5546	0.328525	1822	0.042218	False	True	True	True	5	EMT	Stemness	NMF1	Non_NMF4	0.184888	Unipotent	0.255606	0.21413	Unipotent
Primary2_GATGAAACACACCGAC-1	GSE199515	Primary	0.195689	2006	7609	0.263635	2006	0.031333	False	True	True	True	5	EMT	Stemness	NMF1	Non_NMF4	0.172558	Unipotent	0.223205	0.215732	Unipotent
GSM4909281_GCTCCTAGTCAAAGCG-1	GSE161529	Primary	0.0512634	2120	5501	0.385384	2120	0.055076	False	True	True	True	7	EMT	EMT	NMF1	Non_NMF4	0.107543	Differentiated	0.151711	0.175938	Unipotent
Primary2_CCACCTAAGAATGTTG-1	GSE199515	Primary	0.0339144	2145	5278	0.406404	2145	0.042218	False	True	True	True	5	EMT	Stemness	NMF1	Non_NMF4	0.175296	Unipotent	0.231998	0.174134	Unipotent
Primary2_TATCTCAGTCAGAAGC-1	GSE199515	Primary	0.0680479	2187	10522	0.20785	2187	0.0363112	False	True	True	True	5	EMT	Stemness	NMF1	Non_NMF4	0.122882	Differentiated	0.173182	0.0703615	Differentiated
Primary2_CTCGAGGAGGTGCTTT-1	GSE199515	Primary	0.0867526	1468	4265	0.344197	1468	0.0557229	False	True	True	True	5	EMT	Stemness	NMF1	Non_NMF4	0.180933	Unipotent	0.245965	0.168958	Unipotent
GSM4909281_GTCTTCGCAGTTAACC-1	GSE161529	Primary	0.0841206	2000	5504	0.363372	2000	0.135311	False	True	True	True	7	EMT	EMT	NMF1	Non_NMF4	0.087695	Differentiated	0.139934	0.0800291	Differentiated
TNBC4_TCATGCCCAGTTGCGC	GSE148673	Primary	0.0319537	2201	9858	0.22327	2201	0.0373945	False	True	True	True	9	Differentiation	Differentiation	NMF1	Non_NMF4	0.122282	Differentiated	0.172087	0.197179	Unipotent
Primary2_TTCTTAGGTCGGGTCT-1	GSE199515	Primary	0.160128	1771	6857	0.258276	1771	0.0325027	False	True	True	True	5	EMT	Stemness	NMF1	Non_NMF4	0.197218	Unipotent	0.278967	0.241571	Unipotent
Primary2_TACTTACCATCCAACA-1	GSE199515	Primary	0.167194	1452	5371	0.270341	1452	0.0723327	False	True	True	True	5	EMT	Stemness	NMF1	Non_NMF4	0.179596	Unipotent	0.241922	0.121068	Differentiated
TNBC5_Primary_ATTGTTCTCAGT	GSE180286	Primary	0.163248	1451	3559	0.407699	1451	0.0308183	False	True	True	True	16	Metastasis	Metastasis	NMF1	Non_NMF4	0.170345	Unipotent	0.21699	0.0877747	Differentiated
GSM4909281_GCATGATCAAATCCGT-1	GSE161529	Primary	0.100942	1797	4458	0.403096	1797	0.0282002	False	True	True	True	7	EMT	EMT	NMF1	Non_NMF4	0.17046	Unipotent	0.217202	0.171106	Unipotent
Primary2_TGAGGGACACCGATAT-1	GSE199515	Primary	0.149264	1242	4348	0.285649	1242	0.0580945	False	True	True	True	5	EMT	Stemness	NMF1	Non_NMF4	0.17945	Unipotent	0.241586	0.134454	Differentiated
TNBC4_GGTGATTGTCGCGGTT	GSE148673	Primary	0.0801509	1264	2121	0.595945	1264	0.0246973	False	True	True	True	9	Differentiation	Differentiation	NMF1	Non_NMF4	0.0964601	Differentiated	0.144577	0.0679695	Differentiated
Primary2_CAACTAGCAAGGGTCA-1	GSE199515	Primary	0.0987325	2236	8994	0.24861	2236	0.0534799	False	True	True	True	5	EMT	Stemness	NMF1	Non_NMF4	0.174107	Unipotent	0.22822	0.157323	Differentiated
GSM4909281_GATCTAGCAGACAAGC-1	GSE161529	Primary	0.0483715	2450	6202	0.395034	2450	0.0633198	False	True	True	True	7	EMT	EMT	NMF1	Non_NMF4	0.106694	Differentiated	0.151252	0.0494317	Differentiated
Primary2_ACGCAGCCACGAAATA-1	GSE199515	Primary	0.0900634	2172	7417	0.292841	2172	0.0363112	False	True	True	True	5	EMT	Stemness	NMF1	Non_NMF4	0.115346	Differentiated	0.162252	0.189368	Unipotent
Primary2_ACTGAACGTCGAATCT-1	GSE199515	Primary	0.116675	2127	8288	0.256636	2127	0.0691164	False	True	True	True	5	EMT	Stemness	NMF1	Non_NMF4	0.180378	Unipotent	0.244871	0.106242	Differentiated
Primary2_GTAACGTGTTGGACCC-1	GSE199515	Primary	0.141543	2430	9347	0.259976	2430	0.0513552	False	True	True	True	5	EMT	Stemness	NMF1	Non_NMF4	0.169449	Unipotent	0.213458	0.0811525	Differentiated
Primary2_TACGGATGTCACAAGG-1	GSE199515	Primary	0.144202	2295	7649	0.300039	2295	0.092291	False	True	True	True	5	EMT	Stemness	NMF1	Non_NMF4	0.218112	Unipotent	0.308507	0.21102	Unipotent
Primary2_TGGGCGTGTTCTGGTA-1	GSE199515	Primary	0.17899	2252	11442	0.196819	2252	0.0167197	False	True	True	True	5	EMT	Stemness	NMF1	Non_NMF4	0.185446	Unipotent	0.257001	0.189401	Unipotent
Primary2_ATTCTACAGTAGTGCG-1	GSE199515	Primary	0.144891	2073	9621	0.215466	2073	0.0376914	False	True	True	True	5	EMT	Stemness	NMF1	Non_NMF4	0.175348	Unipotent	0.232087	0.182962	Unipotent
TNBC5_Primary_GAAGTGACGCCT	GSE180286	Primary	0.0802352	1990	5272	0.377466	1990	0.0357555	False	True	True	True	16	Metastasis	Metastasis	NMF1	Non_NMF4	0.180883	Unipotent	0.245824	0.181501	Unipotent
Primary2_ACCGTAAGTCCGAAGA-1	GSE199515	Primary	0.111155	2634	12703	0.207353	2634	0.0632703	False	True	True	True	5	EMT	Stemness	NMF1	Non_NMF4	0.172668	Unipotent	0.223876	0.114658	Differentiated
Primary2_ACGGAGATCCATTCTA-1	GSE199515	Primary	0.103059	2389	10363	0.230532	2389	0.031333	False	True	True	True	5	EMT	Stemness	NMF1	Non_NMF4	0.0782669	Differentiated	0.133383	0.0554678	Differentiated
GSM4909287_ACTCCCAGTTCTAAGC-1	GSE161529	Primary	0.106949	2204	6648	0.331528	2204	0.0590009	False	True	True	True	16	Metastasis	Metastasis	NMF1	Non_NMF4	0.17159	Unipotent	0.220521	0.331231	Unipotent
CID4515_CID4515_GAGCAGATCCATGAAC	GSE176078	Primary	0.0104407	2619	11685	0.224134	2619	0.0389718	False	True	True	True	6	Metastasis	Metastasis	NMF1	Non_NMF4	0.177484	Unipotent	0.237119	0.0768307	Differentiated
Primary2_AGGCCACGTTGGTAAA-1	GSE199515	Primary	0.148358	2056	7947	0.258714	2056	0.0349887	False	True	True	True	5	EMT	Stemness	NMF1	Non_NMF4	0.168658	Unipotent	0.211145	0.117764	Differentiated
Primary2_CTTGGCTCAGCTTCGG-1	GSE199515	Primary	0.124047	2114	8263	0.255839	2114	0.0391331	False	True	True	True	5	EMT	Stemness	NMF1	Non_NMF4	0.172941	Unipotent	0.2249	0.0905366	Differentiated
GSM4909281_CAGTAACTCTCCAACC-1	GSE161529	Primary	0.0759739	2241	7213	0.310689	2241	0.200228	False	True	True	True	7	EMT	EMT	NMF1	Non_NMF4	0.187879	Unipotent	0.263322	0.137388	Differentiated
Primary2_TAGTTGGCACTTGGAT-1	GSE199515	Primary	0.0359128	1708	4678	0.365113	1708	0.0406404	False	True	True	True	5	EMT	Stemness	NMF1	Non_NMF4	0.150644	Differentiated	0.196454	0.190267	Unipotent
Primary2_CCTCTGATCTGTTGAG-1	GSE199515	Primary	0.134292	1933	7439	0.259847	1933	0.0302083	False	True	True	True	5	EMT	Stemness	NMF1	Non_NMF4	0.21413	Unipotent	0.303139	0.308183	Unipotent
Primary2_CGCTGGATCTTCATGT-1	GSE199515	Primary	0.129412	1571	4505	0.348724	1571	0.0376914	False	True	True	True	5	EMT	Stemness	NMF1	Non_NMF4	0.0934662	Differentiated	0.143271	0.0535597	Differentiated
Primary2_ACGCCGATCTGCAGTA-1	GSE199515	Primary	0.132956	1842	5829	0.316006	1842	0.0376914	False	True	True	True	5	EMT	Stemness	NMF1	Non_NMF4	0.174332	Unipotent	0.228855	0.169067	Unipotent
Primary2_AACACGTTCCAAGCCG-1	GSE199515	Primary	0.128217	2230	8977	0.248413	2230	0.0376914	False	True	True	True	5	EMT	Stemness	NMF1	Non_NMF4	0.175798	Unipotent	0.233076	0.205833	Unipotent
Primary2_CCTTTCTGTACCGAGA-1	GSE199515	Primary	0.166727	1639	5482	0.298978	1639	0.031333	False	True	True	True	5	EMT	Stemness	NMF1	Non_NMF4	0.168354	Unipotent	0.210774	0.104751	Differentiated
TNBC5_Primary_GCTACCGACCGC	GSE180286	Primary	0.110564	1313	2641	0.49716	1313	0.0683012	False	True	True	True	16	Metastasis	Metastasis	NMF1	Non_NMF4	0.234041	Unipotent	0.329149	0.535666	Multipotent
Primary2_GATCGTATCAGCTTAG-1	GSE199515	Primary	0.191613	1975	7416	0.266316	1975	0.0493398	False	True	True	True	5	EMT	Stemness	NMF1	Non_NMF4	0.183743	Unipotent	0.253364	0.124769	Differentiated
Primary2_CACACCTGTATCGCAT-1	GSE199515	Primary	0.0876607	2097	7780	0.269537	2097	0.0406404	False	True	True	True	5	EMT	Stemness	NMF1	Non_NMF4	0.180769	Unipotent	0.245559	0.187016	Unipotent
GSM4909281_CACAGTACACGCCAGT-1	GSE161529	Primary	0.0468866	1682	4031	0.417266	1682	0.0640821	False	True	True	True	7	EMT	EMT	NMF1	Non_NMF4	0.189087	Unipotent	0.265883	0.182176	Unipotent
Primary2_GTCACGGGTCGCGTGT-1	GSE199515	Primary	0.161064	1725	5265	0.327635	1725	0.0493398	False	True	True	True	5	EMT	Stemness	NMF1	Non_NMF4	0.185154	Unipotent	0.256348	0.187121	Unipotent
Primary2_GACTGCGCATGCAACT-1	GSE199515	Primary	0.145618	2373	10246	0.231603	2373	0.0363112	False	True	True	True	5	EMT	Stemness	NMF1	Non_NMF4	0.109455	Differentiated	0.153477	0.0412554	Differentiated
Primary2_CTGCGGAGTACGCTGC-1	GSE199515	Primary	0.18437	1601	4952	0.323304	1601	0.0291262	False	True	True	True	5	EMT	Stemness	NMF1	Non_NMF4	0.258657	Unipotent	0.372886	0.31259	Unipotent
GSM4909281_CCACGGACAAACCTAC-1	GSE161529	Primary	0.0959373	1855	4972	0.373089	1855	0.0447118	False	True	True	True	7	EMT	EMT	NMF1	Non_NMF4	0.0904066	Differentiated	0.14154	0.0486906	Differentiated
Primary2_CTGATCCCAGTGGGAT-1	GSE199515	Primary	0.143652	1972	6648	0.296631	1972	0.0580945	False	True	True	True	5	EMT	Stemness	NMF1	Non_NMF4	0.192554	Unipotent	0.27118	0.323487	Unipotent
TNBC5_Primary_CTGAATCGATGA	GSE180286	Primary	0.0976589	1757	4485	0.39175	1757	0.0573643	False	True	True	True	16	Metastasis	Metastasis	NMF1	Non_NMF4	0.178608	Unipotent	0.240174	0.178579	Unipotent
GSM4909281_GAGCAGATCGTCGTTC-1	GSE161529	Primary	0.0479981	1635	4146	0.394356	1635	0.0603939	False	True	True	True	7	EMT	EMT	NMF1	Non_NMF4	0.179583	Unipotent	0.241851	0.172309	Unipotent
Primary2_CCATGTCTCCTTTACA-1	GSE199515	Primary	0.139391	1784	4039	0.441693	1784	0.0337203	False	True	True	True	5	EMT	Stemness	NMF1	Non_NMF4	0.192744	Unipotent	0.271533	0.186798	Unipotent
Primary2_CGACTTCCACGAAACG-1	GSE199515	Primary	0.196108	1592	7195	0.221265	1592	0.0376914	False	True	True	True	5	EMT	Stemness	NMF1	Non_NMF4	0.120049	Differentiated	0.168803	0.113897	Differentiated
Primary2_CACAGTATCCGAACGC-1	GSE199515	Primary	0.0917995	1511	4390	0.344191	1511	0.0391331	False	True	True	True	5	EMT	Stemness	NMF1	Non_NMF4	0.133459	Differentiated	0.182823	0.0818795	Differentiated
Primary2_TGGACGCTCTATCCCG-1	GSE199515	Primary	0.162064	1574	5504	0.285974	1574	0.0474255	False	True	True	True	5	EMT	Stemness	NMF1	Non_NMF4	0.177905	Unipotent	0.238496	0.0790983	Differentiated
GSM4909281_GACTACACATGTAGTC-1	GSE161529	Primary	0.0705128	1667	3744	0.445246	1667	0.0282002	False	True	True	True	7	EMT	EMT	NMF1	Non_NMF4	0.17174	Unipotent	0.220768	0.183961	Unipotent
Primary2_GTCAAGTCAATCCGAT-1	GSE199515	Primary	0.0774076	2005	7144	0.280655	2005	0.0337203	False	True	True	True	5	EMT	Stemness	NMF1	Non_NMF4	0.168043	Unipotent	0.209697	0.171499	Unipotent
Primary2_CGATGGCCAAGCGAGT-1	GSE199515	Primary	0.129749	1359	3869	0.351254	1359	0.0337203	False	True	True	True	5	EMT	Stemness	NMF1	Non_NMF4	0.128668	Differentiated	0.179345	0.133044	Differentiated
Primary2_ACGGGTCAGCCCGAAA-1	GSE199515	Primary	0.165861	1725	7862	0.21941	1725	0.0456048	False	True	True	True	5	EMT	Stemness	NMF1	Non_NMF4	0.183593	Unipotent	0.252657	0.182266	Unipotent
Primary2_CTGCCTAGTACTCAAC-1	GSE199515	Primary	0.114156	2007	7297	0.275045	2007	0.031333	False	True	True	True	5	EMT	Stemness	NMF1	Non_NMF4	0.172477	Unipotent	0.222781	0.085382	Differentiated
Primary2_CTCGGGATCCATTCTA-1	GSE199515	Primary	0.108538	1778	5224	0.340352	1778	0.102715	False	True	True	True	5	EMT	Stemness	NMF1	Non_NMF4	0.185266	Unipotent	0.25656	0.174421	Unipotent
Primary2_GTCATTTGTAGCGTCC-1	GSE199515	Primary	0.166708	1448	4055	0.35709	1448	0.0474255	False	True	True	True	5	EMT	Stemness	NMF1	Non_NMF4	0.17796	Unipotent	0.238814	0.249536	Unipotent
TNBC4_TCCACCATCAAGAGGC	GSE148673	Primary	0.0624727	1736	4578	0.379205	1736	0.0220588	False	True	True	True	9	Differentiation	Differentiation	NMF1	Non_NMF4	0.194988	Unipotent	0.275647	0.318785	Unipotent
GSM4909281_ATTGGTGGTGACGGTA-1	GSE161529	Primary	0.00325407	1481	3995	0.370713	1481	0.0977819	False	True	True	True	7	EMT	EMT	NMF1	Non_NMF4	0.165571	Differentiated	0.207649	0.177121	Unipotent
GSM4909281_CATATGGCAGTTAACC-1	GSE161529	Primary	0.0690885	1443	3083	0.468051	1443	0.022162	False	True	True	True	7	EMT	EMT	NMF1	Non_NMF4	0.187698	Unipotent	0.263075	0.176978	Unipotent
Primary2_CTAGAGTCAGCATACT-1	GSE199515	Primary	0.107527	1509	5208	0.289747	1509	0.0391331	False	True	True	True	5	EMT	Stemness	NMF1	Non_NMF4	0.16205	Differentiated	0.204012	0.166777	Unipotent
Primary2_CCACGGACACGGCGTT-1	GSE199515	Primary	0.115094	1660	5300	0.313208	1660	0.031333	False	True	True	True	5	EMT	Stemness	NMF1	Non_NMF4	0.102135	Differentiated	0.147756	0.0381311	Differentiated
Primary2_TGAAAGATCAGTGTTG-1	GSE199515	Primary	0.169334	1646	5687	0.289432	1646	0.0794574	False	True	True	True	5	EMT	Stemness	NMF1	Non_NMF4	0.201618	Unipotent	0.285482	0.113712	Differentiated
Primary2_CGCTATCGTCCCTTGT-1	GSE199515	Primary	0.150823	1686	6133	0.274906	1686	0.0474255	False	True	True	True	5	EMT	Stemness	NMF1	Non_NMF4	0.177592	Unipotent	0.237366	0.196371	Unipotent
GSM4909281_GATCTAGAGGCCCTTG-1	GSE161529	Primary	0.165047	1802	5556	0.324334	1802	0.145698	False	True	True	True	7	EMT	EMT	NMF1	Non_NMF4	0.188434	Unipotent	0.264647	0.18347	Unipotent
Primary2_GATGAAATCGCCGTGA-1	GSE199515	Primary	0.165537	1749	4277	0.408931	1749	0.0261122	False	True	True	True	5	EMT	Stemness	NMF1	Non_NMF4	0.209094	Unipotent	0.296288	0.329185	Unipotent
Primary2_CAACCTCTCACGCGGT-1	GSE199515	Primary	0.170229	1577	5287	0.298279	1577	0.0302083	False	True	True	True	5	EMT	Stemness	NMF1	Non_NMF4	0.191189	Unipotent	0.26862	0.145453	Differentiated
Primary2_AACCGCGCACGAGGTA-1	GSE199515	Primary	0.136959	1850	6637	0.27874	1850	0.0349887	False	True	True	True	5	EMT	Stemness	NMF1	Non_NMF4	0.176378	Unipotent	0.234312	0.0925852	Differentiated
Primary2_CTCGAGGGTCACCTAA-1	GSE199515	Primary	0.139031	1777	7243	0.24534	1777	0.0349887	False	True	True	True	5	EMT	Stemness	NMF1	Non_NMF4	0.0989294	Differentiated	0.145972	0.178342	Unipotent
Primary2_CCGTACTCACAGACAG-1	GSE199515	Primary	0.10685	1831	5971	0.306649	1831	0.0280843	False	True	True	True	5	EMT	Stemness	NMF1	Non_NMF4	0.1704	Unipotent	0.217096	0.321496	Unipotent
Primary2_CCTAAAGAGCCACGTC-1	GSE199515	Primary	0.103187	1849	7656	0.24151	1849	0.0363112	False	True	True	True	5	EMT	Stemness	NMF1	Non_NMF4	0.103237	Differentiated	0.148868	0.176126	Unipotent
TNBC5_Primary_GGCTCCCGTCTG	GSE180286	Primary	0.0293155	2294	6720	0.341369	2294	0.0913043	False	True	True	True	16	Metastasis	Metastasis	NMF1	Non_NMF4	0.215666	Unipotent	0.305258	0.194931	Unipotent
Primary2_CTCGGAGGTTTGGCGC-1	GSE199515	Primary	0.175114	1587	5939	0.267217	1587	0.0376914	False	True	True	True	5	EMT	Stemness	NMF1	Non_NMF4	0.217661	Unipotent	0.307748	0.609551	Multipotent
Primary2_ATAACGCCACAACTGT-1	GSE199515	Primary	0.196935	1596	6200	0.257419	1596	0.0194585	False	True	True	True	5	EMT	Stemness	NMF1	Non_NMF4	0.184752	Unipotent	0.255306	0.265248	Unipotent
Primary2_TTGGAACGTTCTGAAC-1	GSE199515	Primary	0.174875	1780	7777	0.22888	1780	0.0606061	False	True	True	True	5	EMT	Stemness	NMF1	Non_NMF4	0.170038	Unipotent	0.215824	0.0889689	Differentiated
Primary2_GCTGCAGAGGGAAACA-1	GSE199515	Primary	0.119077	1749	5593	0.312712	1749	0.0363112	False	True	True	True	5	EMT	Stemness	NMF1	Non_NMF4	0.176697	Unipotent	0.234894	0.184255	Unipotent
Primary2_CCACGGATCTGGTTCC-1	GSE199515	Primary	0.068789	1863	4492	0.414737	1863	0.0391331	False	True	True	True	5	EMT	Stemness	NMF1	Non_NMF4	0.156205	Differentiated	0.200057	0.171092	Unipotent
Primary2_ACGAGGAGTACATGTC-1	GSE199515	Primary	0.125099	1834	6339	0.28932	1834	0.0474255	False	True	True	True	5	EMT	Stemness	NMF1	Non_NMF4	0.16814	Unipotent	0.210103	0.173541	Unipotent
Primary2_TTGACTTGTCAGAATA-1	GSE199515	Primary	0.0739905	1522	4433	0.343334	1522	0.0834171	False	True	True	True	5	EMT	Stemness	NMF1	Non_NMF4	0.180574	Unipotent	0.245188	0.17813	Unipotent
Primary2_CATCGAACAGTAAGAT-1	GSE199515	Primary	0.167182	2144	8739	0.245337	2144	0.031333	False	True	True	True	5	EMT	Stemness	NMF1	Non_NMF4	0.114813	Differentiated	0.161211	0.106976	Differentiated
GSM4909281_CGATGTAAGAATTGTG-1	GSE161529	Primary	0.0456405	1873	4645	0.403229	1873	0.0492743	False	True	True	True	7	EMT	EMT	NMF1	Non_NMF4	0.199727	Unipotent	0.283222	0.323786	Unipotent
Primary2_AGTCTTTAGATATGCA-1	GSE199515	Primary	0.0534048	1898	5037	0.376812	1898	0.0580945	False	True	True	True	5	EMT	Stemness	NMF1	Non_NMF4	0.186961	Unipotent	0.261504	0.183033	Unipotent
Primary2_TTGGAACGTTGGGACA-1	GSE199515	Primary	0.0847138	1770	4769	0.371147	1770	0.0474255	False	True	True	True	5	EMT	Stemness	NMF1	Non_NMF4	0.31342	Unipotent	0.512395	0.232658	Unipotent
Primary2_AGCTTGAGTCAATACC-1	GSE199515	Primary	0.102467	1943	7661	0.253622	1943	0.0632703	False	True	True	True	5	EMT	Stemness	NMF1	Non_NMF4	0.187971	Unipotent	0.263905	0.205237	Unipotent
Primary2_TACGGTAAGACGCAAC-1	GSE199515	Primary	0.147406	1651	4993	0.330663	1651	0.092291	False	True	True	True	5	EMT	Stemness	NMF1	Non_NMF4	0.211279	Unipotent	0.299308	0.182321	Unipotent
Primary2_ACGGGCTAGCGTCTAT-1	GSE199515	Primary	0.145439	1560	5920	0.263514	1560	0.0251781	False	True	True	True	5	EMT	Stemness	NMF1	Non_NMF4	0.10111	Differentiated	0.147085	0.113204	Differentiated
Primary2_TATCTCAGTTCCCTTG-1	GSE199515	Primary	0.10052	1544	5004	0.308553	1544	0.031333	False	True	True	True	5	EMT	Stemness	NMF1	Non_NMF4	0.106264	Differentiated	0.150757	0.0980392	Differentiated
Primary2_GGGACCTCAGGTCTCG-1	GSE199515	Primary	0.123785	1576	6277	0.251075	1576	0.0261122	False	True	True	True	5	EMT	Stemness	NMF1	Non_NMF4	0.186857	Unipotent	0.260903	0.330512	Unipotent
Primary2_TGGGCGTTCAGTGCAT-1	GSE199515	Primary	0.133117	1844	4928	0.374188	1844	0.043871	False	True	True	True	5	EMT	Stemness	NMF1	Non_NMF4	0.111495	Differentiated	0.156214	0.0714568	Differentiated
Primary2_GTACTCCTCATTGCCC-1	GSE199515	Primary	0.129129	1574	5692	0.276528	1574	0.0606061	False	True	True	True	5	EMT	Stemness	NMF1	Non_NMF4	0.0934113	Differentiated	0.14313	0.0922548	Differentiated
Primary2_TCGTAGAGTCTTCTCG-1	GSE199515	Primary	0.152933	1613	6068	0.265821	1613	0.0534799	False	True	True	True	5	EMT	Stemness	NMF1	Non_NMF4	0.148575	Differentiated	0.194512	0.109444	Differentiated
Primary2_GCAGCCAAGGGATACC-1	GSE199515	Primary	0.132193	1423	4970	0.286318	1423	0.042218	False	True	True	True	5	EMT	Stemness	NMF1	Non_NMF4	0.271634	Unipotent	0.401861	0.308665	Unipotent
Primary2_CGTGTAAGTCTCTCGT-1	GSE199515	Primary	0.0741525	1605	5192	0.309129	1605	0.0363112	False	True	True	True	5	EMT	Stemness	NMF1	Non_NMF4	0.172876	Unipotent	0.224547	0.167341	Unipotent
GSM4909281_ACACCGGTCCTTTCTC-1	GSE161529	Primary	0.0604351	1505	3723	0.404244	1505	0.026823	False	True	True	True	7	EMT	EMT	NMF1	Non_NMF4	0.198977	Unipotent	0.282057	0.237188	Unipotent
TNBC4_AGATGAATCTCAACCC	GSE148673	Primary	0.0615925	1445	4270	0.338407	1445	0.0168378	False	True	True	True	9	Differentiation	Differentiation	NMF1	Non_NMF4	0.196263	Unipotent	0.277307	0.177578	Unipotent
Primary2_CCTTTCTCATCGGAAG-1	GSE199515	Primary	0.110407	1405	4420	0.317873	1405	0.0234052	False	True	True	True	5	EMT	Stemness	NMF1	Non_NMF4	0.171577	Unipotent	0.220451	0.174795	Unipotent
Primary2_TGGGAAGGTACGCACC-1	GSE199515	Primary	0.159741	1358	4019	0.337895	1358	0.0270803	False	True	True	True	5	EMT	Stemness	NMF1	Non_NMF4	0.174577	Unipotent	0.229685	0.174632	Unipotent
Primary2_GGTGCGTAGTGTTTGC-1	GSE199515	Primary	0.0591042	2635	10270	0.256573	2635	0.0691164	False	True	True	True	5	EMT	Stemness	NMF1	Non_NMF4	0.169204	Unipotent	0.212929	0.079963	Differentiated
Primary2_CGATGGCTCCGTCATC-1	GSE199515	Primary	0.0877095	2129	7160	0.297346	2129	0.0376914	False	True	True	True	5	EMT	Stemness	NMF1	Non_NMF4	0.190745	Unipotent	0.268107	0.148526	Differentiated
Primary2_GGACAGAGTGCCTGGT-1	GSE199515	Primary	0.137149	2509	11338	0.221291	2509	0.031333	False	True	True	True	5	EMT	Stemness	NMF1	Non_NMF4	0.107119	Differentiated	0.15157	0.0640874	Differentiated
Primary2_GACAGAGGTTTGCATG-1	GSE199515	Primary	0.143467	2388	8908	0.268074	2388	0.0391331	False	True	True	True	5	EMT	Stemness	NMF1	Non_NMF4	0.215666	Unipotent	0.305258	0.209935	Unipotent
Primary2_CATCGAAAGACGCAAC-1	GSE199515	Primary	0.182068	1976	8354	0.236533	1976	0.0557229	False	True	True	True	5	EMT	Stemness	NMF1	Non_NMF4	0.173595	Unipotent	0.227178	0.50341	Multipotent
Primary2_ACTGATGCACGACTCG-1	GSE199515	Primary	0.134926	1901	6196	0.306811	1901	0.0757717	False	True	True	True	5	EMT	Stemness	NMF1	Non_NMF4	0.183252	Unipotent	0.251757	0.179869	Unipotent
GSM4909281_TGCTGCTCACAGACAG-1	GSE161529	Primary	0.0659229	2051	5916	0.346687	2051	0.0284841	False	True	True	True	7	EMT	EMT	NMF1	Non_NMF4	0.122026	Differentiated	0.171787	0.179051	Unipotent
Primary2_GCTGCGACACACCGAC-1	GSE199515	Primary	0.0832897	2299	9545	0.240859	2299	0.0391331	False	True	True	True	5	EMT	Stemness	NMF1	Non_NMF4	0.143407	Differentiated	0.190557	0.169543	Unipotent
tnbc6k_CGGCTAGTCTTTACAC	GSE143423	Brain	0.00345865	2027	6650	0.304812	2027	0.0513176	False	True	True	True	14	Metastasis	Metastasis	NMF1	Non_NMF4	0.148902	Differentiated	0.194724	0.0582233	Differentiated
TNBC5_Primary_AGAGCCGTCCTC	GSE180286	Primary	0.00680437	1943	4115	0.472175	1943	0.0573643	False	True	True	True	16	Metastasis	Metastasis	NMF1	Non_NMF4	0.173325	Unipotent	0.226383	0.219881	Unipotent
Primary2_GTCATTTTCAACACAC-1	GSE199515	Primary	0.110607	2020	6392	0.31602	2020	0.0391331	False	True	True	True	5	EMT	Stemness	NMF1	Non_NMF4	0.174386	Unipotent	0.229226	0.171413	Unipotent
Primary2_TTCTACAAGGACTGGT-1	GSE199515	Primary	0.115503	1879	6502	0.288988	1879	0.0406404	False	True	True	True	5	EMT	Stemness	NMF1	Non_NMF4	0.188469	Unipotent	0.264682	0.51886	Multipotent
Primary2_ATTGGTGAGGATCGCA-1	GSE199515	Primary	0.169471	1648	5706	0.288819	1648	0.0474255	False	True	True	True	5	EMT	Stemness	NMF1	Non_NMF4	0.185446	Unipotent	0.257001	0.181049	Unipotent
Primary2_GACGGCTAGGGTTTCT-1	GSE199515	Primary	0.190896	1691	5448	0.310389	1691	0.0349887	False	True	True	True	5	EMT	Stemness	NMF1	Non_NMF4	0.190917	Unipotent	0.268372	0.210747	Unipotent
TNBC2_TACAGTGAGGGCTTCC	GSE148673	Primary	0.113175	2193	9154	0.239567	2193	0.0309278	False	True	True	True	15	Differentiation	Differentiation	NMF1	Non_NMF4	0.173432	Unipotent	0.226595	0.209984	Unipotent
Primary2_TAAACCGAGACCGGAT-1	GSE199515	Primary	0.0749557	2126	9032	0.235385	2126	0.0242764	False	True	True	True	5	EMT	Stemness	NMF1	Non_NMF4	0.245658	Unipotent	0.347689	0.215234	Unipotent
Primary2_GCATGTATCAGTCAGT-1	GSE199515	Primary	0.0785986	1880	6565	0.286367	1880	0.0406404	False	True	True	True	5	EMT	Stemness	NMF1	Non_NMF4	0.185652	Unipotent	0.257707	0.200273	Unipotent
GSM4909281_ATCACGAAGCCCTAAT-1	GSE161529	Primary	0.114818	1849	4076	0.453631	1849	0.0273656	False	True	True	True	7	EMT	EMT	NMF1	Non_NMF4	0.185652	Unipotent	0.257707	0.194654	Unipotent
Primary2_AGAATAGCAGTCAGCC-1	GSE199515	Primary	0.12169	2029	7363	0.275567	2029	0.0376914	False	True	True	True	5	EMT	Stemness	NMF1	Non_NMF4	0.174959	Unipotent	0.230815	0.170922	Unipotent
GSM4909281_GCATACACACACCGAC-1	GSE161529	Primary	0.0337224	1861	4626	0.402291	1861	0.0922663	False	True	True	True	7	EMT	EMT	NMF1	Non_NMF4	0.18257	Unipotent	0.250256	0.178069	Unipotent
tnbc6k_CCGTACTTCATCTGTT	GSE143423	Brain	0.00848019	2334	7547	0.309262	2334	0.0715532	False	True	True	True	14	Metastasis	Metastasis	NMF1	Non_NMF4	0.13445	Differentiated	0.183423	0.0711076	Differentiated
Primary2_TGGTTCCCAACTGCGC-1	GSE199515	Primary	0.10911	1830	6608	0.276937	1830	0.0456048	False	True	True	True	5	EMT	Stemness	NMF1	Non_NMF4	0.184845	Unipotent	0.255518	1	Totipotent
tnbc6k_GCGGGTTTCTATCCCG	GSE143423	Brain	0.174459	1809	4855	0.372606	1809	0.0715532	False	True	True	True	4	Stemness	Stemness	NMF1	Non_NMF4	0.102341	Differentiated	0.147932	0.0572229	Differentiated
Primary2_CACACAACAGCTGCTG-1	GSE199515	Primary	0.199137	1607	6257	0.256832	1607	0.0337203	False	True	True	True	5	EMT	Stemness	NMF1	Non_NMF4	0.19228	Unipotent	0.270862	0.34755	Oligopotent
Primary2_AACTCAGTCTTGCATT-1	GSE199515	Primary	0.0320545	1538	3962	0.388188	1538	0.042218	False	True	True	True	5	EMT	Stemness	NMF1	Non_NMF4	0.171839	Unipotent	0.221069	0.0883011	Differentiated
Primary2_ACATCAGTCCGGGTGT-1	GSE199515	Primary	0.10741	1839	7206	0.255204	1839	0.0349887	False	True	True	True	5	EMT	Stemness	NMF1	Non_NMF4	0.187234	Unipotent	0.262281	0.231151	Unipotent
Primary2_CATCCACAGTGTACTC-1	GSE199515	Primary	0.0772507	1848	5165	0.357793	1848	0.043871	False	True	True	True	5	EMT	Stemness	NMF1	Non_NMF4	0.18167	Unipotent	0.247449	0.128785	Differentiated
GSM4909281_GTGTGCGTCACCGGGT-1	GSE161529	Primary	0.0298456	1350	2915	0.463122	1350	0.0311772	False	True	True	True	7	EMT	EMT	NMF1	Non_NMF4	0.10901	Differentiated	0.152982	0.0795652	Differentiated
Primary2_TGGTTCCTCGGCATCG-1	GSE199515	Primary	0.161389	1889	7547	0.250298	1889	0.0270803	False	True	True	True	5	EMT	Stemness	NMF1	Non_NMF4	0.113645	Differentiated	0.159586	0.0484194	Differentiated
GSM4909281_TCGCGAGAGAAGGACA-1	GSE161529	Primary	0.116308	1634	3250	0.502769	1634	0.0233086	False	True	True	True	7	EMT	EMT	NMF1	Non_NMF4	0.187889	Unipotent	0.263499	0.224441	Unipotent
Primary2_GCATGTACACTTACGA-1	GSE199515	Primary	0.115191	1347	4167	0.323254	1347	0.0391331	False	True	True	True	5	EMT	Stemness	NMF1	Non_NMF4	0.180883	Unipotent	0.245824	0.125917	Differentiated
TNBC4_CACGGGTAGTTTCGGT	GSE148673	Primary	0.014395	1559	4446	0.350652	1559	0.0276356	False	True	True	True	9	Differentiation	Differentiation	NMF1	Non_NMF4	0.180883	Unipotent	0.245736	0.176015	Unipotent
tnbc6k_AGTTGGTTCTAAGCCA	GSE143423	Brain	0.00216956	1618	5992	0.270027	1618	0.0715532	False	True	True	True	14	Metastasis	Metastasis	NMF1	Non_NMF4	0.188052	Unipotent	0.263993	0.189198	Unipotent
Primary2_CATGACATCCCAGGTG-1	GSE199515	Primary	0.11966	1432	3886	0.368502	1432	0.0391331	False	True	True	True	5	EMT	Stemness	NMF1	Non_NMF4	0.177647	Unipotent	0.237455	0.319394	Unipotent
Primary2_GGGAGATTCATATCGG-1	GSE199515	Primary	0.0865134	1452	4612	0.314831	1452	0.0661017	False	True	True	True	5	EMT	Stemness	NMF1	Non_NMF4	0.19687	Unipotent	0.278154	0.520064	Multipotent
Primary2_AGCGTATAGGGCTCTC-1	GSE199515	Primary	0.109099	1435	4528	0.316917	1435	0.0580945	False	True	True	True	5	EMT	Stemness	NMF1	Non_NMF4	0.187093	Unipotent	0.261998	0.108377	Differentiated
Primary2_GATCTAGAGACGCTTT-1	GSE199515	Primary	0.0781975	1443	4527	0.318754	1443	0.0474255	False	True	True	True	5	EMT	Stemness	NMF1	Non_NMF4	0.180115	Unipotent	0.243988	0.180306	Unipotent
Primary1_GCACATAAGGTGGGTT-2	GSE199515	Primary	0.0672227	2013	10071	0.199881	2013	0.0580945	False	True	True	True	18	Inflammation	Inflammation	NMF1	Non_NMF4	0.174084	Unipotent	0.228114	0.186446	Unipotent
GSM4909287_TCGGGCATCTATACTC-1	GSE161529	Primary	0.171423	1642	5046	0.325406	1642	0.0783021	False	True	True	True	18	Inflammation	Inflammation	NMF1	Non_NMF4	0.205974	Unipotent	0.291874	0.185434	Unipotent
Primary2_GCGACCAGTCGCCATG-1	GSE199515	Primary	0.179151	1467	4192	0.349952	1467	0.0325027	False	True	True	True	5	EMT	Stemness	NMF1	Non_NMF4	0.183552	Unipotent	0.252446	0.204259	Unipotent
Primary2_AGATTGCTCATGTGGT-1	GSE199515	Primary	0.15851	1555	4618	0.336726	1555	0.0794574	False	True	True	True	5	EMT	Stemness	NMF1	Non_NMF4	0.131892	Differentiated	0.181905	0.0902092	Differentiated
GSM4909281_GACTGCGGTCGCTTCT-1	GSE161529	Primary	0.00083682	1288	3585	0.359275	1288	0.0640821	False	True	True	True	7	EMT	EMT	NMF1	Non_NMF4	0.178366	Unipotent	0.23952	0.167939	Unipotent
TNBC4_CTCTCGAAGCGCAATG	GSE148673	Primary	0.0361536	1170	2683	0.436079	1170	0.0420168	False	True	True	True	9	Differentiation	Differentiation	NMF1	Non_NMF4	0.153344	Differentiated	0.198432	0.0991063	Differentiated
GSM4909281_GTGCTTCAGAGGGATA-1	GSE161529	Primary	0.113966	1458	3036	0.480237	1458	0.0134875	False	True	True	True	7	EMT	EMT	NMF1	Non_NMF4	0.170123	Unipotent	0.216248	0.0882353	Differentiated
tnbc6k_CCTTCGATCATTGCCC	GSE143423	Brain	0.0040311	1504	3473	0.433055	1504	0.0474934	False	True	True	True	14	Metastasis	Metastasis	NMF1	Non_NMF4	0.171086	Unipotent	0.219038	0.171195	Unipotent
tnbc6k_CCCATACGTCTTCGTC	GSE143423	Brain	0.0332206	1611	5027	0.320469	1611	0.0578512	False	True	True	True	4	Stemness	Stemness	NMF1	Non_NMF4	0.185294	Unipotent	0.256666	0.185884	Unipotent
TNBC4_TCAGTGATCTTACCGC	GSE148673	Primary	0.0026729	1678	2993	0.560641	1678	0.0246973	False	True	True	True	9	Differentiation	Differentiation	NMF1	Non_NMF4	0.113145	Differentiated	0.159127	0.167566	Unipotent
TNBC4_GGACGTCCAAGGCCTC	GSE148673	Primary	0.163763	1127	3157	0.356984	1127	0.0196764	False	True	True	True	9	Differentiation	Differentiation	NMF1	Non_NMF4	0.178804	Unipotent	0.240421	0.0966387	Differentiated
Primary2_GCATGTATCCACTGGG-1	GSE199515	Primary	0.157973	1454	5349	0.271827	1454	0.043871	False	True	True	True	5	EMT	Stemness	NMF1	Non_NMF4	0.158692	Differentiated	0.20124	0.0314126	Differentiated
TNBC4_GCTGGGTAGTGCAGGT	GSE148673	Primary	0.0644841	1308	3024	0.43254	1308	0.0309278	False	True	True	True	9	Differentiation	Differentiation	NMF1	Non_NMF4	0.166668	Unipotent	0.208214	0.18387	Unipotent
GSM4909281_AGCATACAGGCGTACA-1	GSE161529	Primary	0.000757959	1268	3958	0.320364	1268	0.0447118	False	True	True	True	7	EMT	EMT	NMF1	Non_NMF4	0.24449	Unipotent	0.345305	0.19449	Unipotent
Primary2_AGTCTTTTCCGCTGTT-1	GSE199515	Primary	0.186988	1256	4273	0.293939	1256	0.0234052	False	True	True	True	5	EMT	Stemness	NMF1	Non_NMF4	0.176923	Unipotent	0.235283	0.0722971	Differentiated
tnbc6k_TTCTCAAGTTCAGGCC	GSE143423	Brain	0.00481431	1004	1454	0.690509	1004	0.0533808	False	True	True	True	14	Metastasis	Metastasis	NMF1	Non_NMF4	0.177414	Unipotent	0.236607	0.174359	Unipotent
GSM4909285_TGACTTTCACTACAGT-1	GSE161529	Primary	0.0200965	5000	32941	0.151787	5000	0.0532449	False	True	True	True	8	Cell Cycle	Cell Cycle	NMF1	Non_NMF4	0.179942	Unipotent	0.242734	0.225025	Unipotent
GSM4909285_AACTCTTGTGTTAAGA-1	GSE161529	Primary	0.0199382	4265	22018	0.193705	4265	0.102265	False	True	True	True	8	Cell Cycle	Cell Cycle	NMF1	Non_NMF4	0.109455	Differentiated	0.153477	0.0525069	Differentiated
GSM4909285_AGGTCATAGAAGCCCA-1	GSE161529	Primary	0.0229715	4504	29123	0.154654	4504	0.0102689	False	True	True	True	1	Invasion	Invasion	NMF1	Non_NMF4	0.172941	Unipotent	0.2249	0.19138	Unipotent
GSM4909285_TGCCCATTCCAATGGT-1	GSE161529	Primary	0.0198212	5105	42278	0.120748	5105	0.0178672	False	True	True	True	8	Cell Cycle	Cell Cycle	NMF1	Non_NMF4	0.0815239	Differentiated	0.135449	0.122911	Differentiated
GSM4909285_TTGGCAATCATCGGAT-1	GSE161529	Primary	0.0211913	5426	45915	0.118175	5426	0.0498173	False	True	True	True	8	Cell Cycle	Cell Cycle	NMF1	Non_NMF4	0.196561	Unipotent	0.277748	0.551097	Multipotent
GSM4909285_GTTCTCGGTACTCAAC-1	GSE161529	Primary	0.0138356	4709	34115	0.138033	4709	0.0611074	False	True	True	True	8	Cell Cycle	Cell Cycle	NMF1	Non_NMF4	0.243611	Unipotent	0.34361	0.27929	Unipotent
GSM4909285_CACATTTTCGCCAAAT-1	GSE161529	Primary	0.0292251	4846	39076	0.124015	4846	0.0424053	False	True	True	True	8	Cell Cycle	Cell Cycle	NMF1	Non_NMF4	0.174506	Unipotent	0.22942	0.168071	Unipotent
GSM4909285_CTAGCCTTCCACGTTC-1	GSE161529	Primary	0.0266976	4425	31014	0.142678	4425	0.0206419	False	True	True	True	8	Cell Cycle	Cell Cycle	NMF1	Non_NMF4	0.175075	Unipotent	0.23131	0.192665	Unipotent
GSM4909285_ACTATCTTCACATACG-1	GSE161529	Primary	0.026345	4673	28848	0.161987	4673	0.0318115	False	True	True	True	8	Cell Cycle	Cell Cycle	NMF1	Non_NMF4	0.207041	Unipotent	0.293446	0.220274	Unipotent
GSM4909285_GTCACGGCACCTGGTG-1	GSE161529	Primary	0.0269149	4010	21215	0.189017	4010	0.0447118	False	True	True	True	8	Cell Cycle	Cell Cycle	NMF1	Non_NMF4	0.168603	Unipotent	0.21111	0.106067	Differentiated
GSM4909285_GGTGAAGGTTAAAGAC-1	GSE161529	Primary	0.0225975	4670	33101	0.141083	4670	0.0355632	False	True	True	True	8	Cell Cycle	Cell Cycle	NMF1	Non_NMF4	0.183649	Unipotent	0.252922	0.172862	Unipotent
GSM4909285_GATGCTAGTTGCGCAC-1	GSE161529	Primary	0.0164381	3326	12471	0.266699	3326	0.0314926	False	True	True	True	1	Invasion	Invasion	NMF1	Non_NMF4	0.220458	Unipotent	0.311474	0.548691	Multipotent
GSM4909285_AGCAGCCCAGTCTTCC-1	GSE161529	Primary	0.0157991	4189	26837	0.15609	4189	0.013336	False	True	True	True	1	Invasion	Invasion	NMF1	Non_NMF4	0.126284	Differentiated	0.176802	0.180996	Unipotent
GSM4909285_TGTGTTTAGATGCCAG-1	GSE161529	Primary	0.0154473	4105	24535	0.167312	4105	0.0424053	False	True	True	True	8	Cell Cycle	Cell Cycle	NMF1	Non_NMF4	0.186061	Unipotent	0.25882	0.211402	Unipotent
GSM4909285_ATGTGTGCATGCGCAC-1	GSE161529	Primary	0.0208193	3987	20750	0.192145	3987	0.0514937	False	True	True	True	8	Cell Cycle	Cell Cycle	NMF1	Non_NMF4	0.211998	Unipotent	0.300756	0.315245	Unipotent
GSM4909285_TTTGCGCGTCATGCAT-1	GSE161529	Primary	0.0222735	4488	26444	0.169717	4488	0.0406642	False	True	True	True	8	Cell Cycle	Cell Cycle	NMF1	Non_NMF4	0.177896	Unipotent	0.238214	0.130017	Differentiated
GSM4909285_ACCAGTAAGATGTCGG-1	GSE161529	Primary	0.0246921	4951	32642	0.151676	4951	0.102265	False	True	True	True	8	Cell Cycle	Cell Cycle	NMF1	Non_NMF4	0.245907	Unipotent	0.348024	0.204392	Unipotent
GSM4909285_AGCATACCACAAGCCC-1	GSE161529	Primary	0.0318566	4427	24108	0.183632	4427	0.0308651	False	True	True	True	8	Cell Cycle	Cell Cycle	NMF1	Non_NMF4	0.192094	Unipotent	0.27035	0.504815	Multipotent
GSM4909285_GCTGCAGGTGCATCTA-1	GSE161529	Primary	0.0162437	3795	19269	0.196948	3795	0.0503681	False	True	True	True	8	Cell Cycle	Cell Cycle	NMF1	Non_NMF4	0.14893	Differentiated	0.194918	0.0607576	Differentiated
GSM4909285_CCATGTCTCAGCATGT-1	GSE161529	Primary	0.0242577	4322	32938	0.131216	4322	0.0188203	False	True	True	True	8	Cell Cycle	Cell Cycle	NMF1	Non_NMF4	0.118831	Differentiated	0.166808	0.0808659	Differentiated
GSM4909285_CAGGTGCCACGGTGTC-1	GSE161529	Primary	0.0247637	3566	17243	0.206809	3566	0.0451916	False	True	True	True	8	Cell Cycle	Cell Cycle	NMF1	Non_NMF4	0.175532	Unipotent	0.232246	0.118094	Differentiated
GSM4909285_TTTATGCTCACGCGGT-1	GSE161529	Primary	0.0215954	3568	13614	0.262083	3568	0.0424053	False	True	True	True	8	Cell Cycle	Cell Cycle	NMF1	Non_NMF4	0.187752	Unipotent	0.263163	0.187398	Unipotent
GSM4909285_TTCTCAAAGACCTTTG-1	GSE161529	Primary	0.0151668	4621	33758	0.136886	4621	0.0235443	False	True	True	True	8	Cell Cycle	Cell Cycle	NMF1	Non_NMF4	0.181962	Unipotent	0.248314	0.0914594	Differentiated
GSM4909285_TTTACTGTCCGATATG-1	GSE161529	Primary	0.0273876	4503	29904	0.150582	4503	0.0341448	False	True	True	True	8	Cell Cycle	Cell Cycle	NMF1	Non_NMF4	0.17425	Unipotent	0.228485	0.123513	Differentiated
GSM4909285_GGAGCAATCGTGGACC-1	GSE161529	Primary	0.01556	3631	15617	0.232503	3631	0.0625701	False	True	True	True	1	Invasion	Invasion	NMF1	Non_NMF4	0.181369	Unipotent	0.246725	0.193126	Unipotent
GSM4909285_CACCTTGCAATCTGCA-1	GSE161529	Primary	0.0148501	4177	25387	0.164533	4177	0.0174969	False	True	True	True	1	Invasion	Invasion	NMF1	Non_NMF4	0.13252	Differentiated	0.18224	0.130452	Differentiated
GSM4909285_CTCTGGTTCTAACTTC-1	GSE161529	Primary	0.02064	4285	24031	0.178311	4285	0.0235443	False	True	True	True	8	Cell Cycle	Cell Cycle	NMF1	Non_NMF4	0.191897	Unipotent	0.269926	0.199933	Unipotent
GSM4909285_CTTAACTGTTCGAATC-1	GSE161529	Primary	0.0220497	4555	28073	0.162256	4555	0.0139487	False	True	True	True	1	Invasion	Invasion	NMF1	Non_NMF4	0.182288	Unipotent	0.249532	0.222353	Unipotent
GSM4909285_ATCATGGCACATCCAA-1	GSE161529	Primary	0.0236667	3336	15169	0.219922	3336	0.0150669	False	True	True	True	1	Invasion	Invasion	NMF1	Non_NMF4	0.167911	Unipotent	0.209238	0.0598105	Differentiated
GSM4909285_CGACTTCGTTGGTGGA-1	GSE161529	Primary	0.0245641	4297	24263	0.177101	4297	0.0532449	False	True	True	True	8	Cell Cycle	Cell Cycle	NMF1	Non_NMF4	0.232215	Unipotent	0.326659	0.613697	Multipotent
GSM4909285_TGTGGTACAGGGATTG-1	GSE161529	Primary	0.024941	4215	27545	0.153022	4215	0.0456779	False	True	True	True	8	Cell Cycle	Cell Cycle	NMF1	Non_NMF4	0.19228	Unipotent	0.270862	0.186197	Unipotent
GSM4909285_CGACCTTAGTGGGCTA-1	GSE161529	Primary	0.0194994	4696	30924	0.151856	4696	0.0633198	False	True	True	True	8	Cell Cycle	Cell Cycle	NMF1	Non_NMF4	0.177426	Unipotent	0.236748	0.173802	Unipotent
GSM4909285_TGCCAAACACCAGGCT-1	GSE161529	Primary	0.036067	3944	20046	0.196747	3944	0.0447118	False	True	True	True	8	Cell Cycle	Cell Cycle	NMF1	Non_NMF4	0.188271	Unipotent	0.264241	0.192417	Unipotent
GSM4909285_TGTTCCGGTCCTAGCG-1	GSE161529	Primary	0.0240921	4178	25527	0.16367	4178	0.0415237	False	True	True	True	8	Cell Cycle	Cell Cycle	NMF1	Non_NMF4	0.188102	Unipotent	0.264046	0.199856	Unipotent
GSM4909285_CCATTCGCATCACCCT-1	GSE161529	Primary	0.0173244	3582	17028	0.210359	3582	0.0142621	False	True	True	True	1	Invasion	Invasion	NMF1	Non_NMF4	0.176838	Unipotent	0.235106	0.10791	Differentiated
GSM4909285_GGTGAAGCATCTCCCA-1	GSE161529	Primary	0.0564188	3347	13258	0.252451	3347	0.0648574	False	True	True	True	1	Invasion	Invasion	NMF1	Non_NMF4	0.216875	Unipotent	0.306565	0.198191	Unipotent
GSM4909285_CTTCTCTTCGCGTTTC-1	GSE161529	Primary	0.0456997	3791	14836	0.255527	3791	0.055076	False	True	True	True	8	Cell Cycle	Cell Cycle	NMF1	Non_NMF4	0.190183	Unipotent	0.267384	0.180153	Unipotent
GSM4909285_TGATTTCAGTCTCCTC-1	GSE161529	Primary	0.0244071	3059	12988	0.235525	3059	0.0447118	False	True	True	True	8	Cell Cycle	Cell Cycle	NMF1	Non_NMF4	0.174032	Unipotent	0.228008	0.11208	Differentiated
GSM4909285_CCTTTCTAGTTCCACA-1	GSE161529	Primary	0.0189541	3630	14667	0.247494	3630	0.0331226	False	True	True	True	1	Invasion	Invasion	NMF1	Non_NMF4	0.168794	Unipotent	0.211569	0.171631	Unipotent
GSM4909285_ATTATCCTCTCGTATT-1	GSE161529	Primary	0.0235953	3343	13562	0.246498	3343	0.00914441	False	True	True	True	1	Invasion	Invasion	NMF1	Non_NMF4	0.175068	Unipotent	0.231204	0.0974755	Differentiated
GSM4909285_TTGCCGTCAGCCAGAA-1	GSE161529	Primary	0.0118538	4525	29695	0.152383	4525	0.0240225	False	True	True	True	1	Invasion	Invasion	NMF1	Non_NMF4	0.205084	Unipotent	0.290391	0.319504	Unipotent
GSM4909285_TGATTTCAGCGATAGC-1	GSE161529	Primary	0.0180156	3662	22314	0.164112	3662	0.0276409	False	True	True	True	1	Invasion	Invasion	NMF1	Non_NMF4	0.171113	Unipotent	0.219179	0.18587	Unipotent
GSM4909285_AACTCCCCAGCTCGCA-1	GSE161529	Primary	0.0194566	3953	20096	0.196706	3953	0.0188203	False	True	True	True	1	Invasion	Invasion	NMF1	Non_NMF4	0.123943	Differentiated	0.174224	0.211129	Unipotent
GSM4909285_CAGCTGGAGCCAGGAT-1	GSE161529	Primary	0.0238705	3980	25764	0.154479	3980	0.0338002	False	True	True	True	1	Invasion	Invasion	NMF1	Non_NMF4	0.185706	Unipotent	0.257866	0.177632	Unipotent
GSM4909285_GCCTCTACAGCCTTGG-1	GSE161529	Primary	0.019343	3938	26728	0.147336	3938	0.0214988	False	True	True	True	1	Invasion	Invasion	NMF1	Non_NMF4	0.196561	Unipotent	0.277748	0.206395	Unipotent
GSM4909285_ATGAGGGGTTGATTGC-1	GSE161529	Primary	0.0253553	3379	19207	0.175925	3379	0.0348459	False	True	True	True	8	Cell Cycle	Cell Cycle	NMF1	Non_NMF4	0.194681	Unipotent	0.274923	0.196399	Unipotent
GSM4909285_AAAGATGCATCTCCCA-1	GSE161529	Primary	0.0244361	3410	20748	0.164353	3410	0.0184342	False	True	True	True	1	Invasion	Invasion	NMF1	Non_NMF4	0.201931	Unipotent	0.286047	0.219604	Unipotent
GSM4909285_CGAGCACGTCATATGC-1	GSE161529	Primary	0.0209152	4111	26727	0.153814	4111	0.0160751	False	True	True	True	1	Invasion	Invasion	NMF1	Non_NMF4	0.176323	Unipotent	0.234223	0.194217	Unipotent
GSM4909285_CGACCTTCATCGGTTA-1	GSE161529	Primary	0.0387611	3316	16821	0.197135	3316	0.0237823	False	True	True	True	1	Invasion	Invasion	NMF1	Non_NMF4	0.191504	Unipotent	0.269132	0.188188	Unipotent
GSM4909285_TACTTACTCCAGAAGG-1	GSE161529	Primary	0.0211558	4332	27132	0.159664	4332	0.0419617	False	True	True	True	8	Cell Cycle	Cell Cycle	NMF1	Non_NMF4	0.124917	Differentiated	0.17546	0.0689609	Differentiated
GSM4909285_TATGCCCGTCAACTGT-1	GSE161529	Primary	0.0217814	3866	20568	0.187962	3866	0.0194118	False	True	True	True	1	Invasion	Invasion	NMF1	Non_NMF4	0.182051	Unipotent	0.248861	0.174195	Unipotent
GSM4909285_GCGACCATCCGTCATC-1	GSE161529	Primary	0.0215086	3895	23014	0.169245	3895	0.0210666	False	True	True	True	1	Invasion	Invasion	NMF1	Non_NMF4	0.199673	Unipotent	0.283046	0.275232	Unipotent
GSM4909285_CCACTACTCCTTTCTC-1	GSE161529	Primary	0.0230611	3979	19470	0.204366	3979	0.0196124	False	True	True	True	8	Cell Cycle	Cell Cycle	NMF1	Non_NMF4	0.169967	Unipotent	0.215666	0.184124	Unipotent
GSM4909285_TTCCCAGTCACGCATA-1	GSE161529	Primary	0.0305744	3708	18316	0.202446	3708	0.0131857	False	True	True	True	1	Invasion	Invasion	NMF1	Non_NMF4	0.173129	Unipotent	0.225659	0.224994	Unipotent
GSM4909285_ATCCACCTCGTTACGA-1	GSE161529	Primary	0.0107513	3430	15812	0.216924	3430	0.0526526	False	True	True	True	1	Invasion	Invasion	NMF1	Non_NMF4	0.187093	Unipotent	0.261998	0.548957	Multipotent
GSM4909285_ATGTGTGGTTCGCTAA-1	GSE161529	Primary	0.0276283	3335	16541	0.20162	3335	0.021939	False	True	True	True	8	Cell Cycle	Cell Cycle	NMF1	Non_NMF4	0.168212	Unipotent	0.210351	0.0929038	Differentiated
GSM4909285_AACTCTTCACAGAGGT-1	GSE161529	Primary	0.0133921	3522	12246	0.287604	3522	0.0226143	False	True	True	True	1	Invasion	Invasion	NMF1	Non_NMF4	0.110444	Differentiated	0.154536	0.078298	Differentiated
GSM4909285_ATCATCTTCAGTTCGA-1	GSE161529	Primary	0.0218425	3945	24402	0.161667	3945	0.0487389	False	True	True	True	8	Cell Cycle	Cell Cycle	NMF1	Non_NMF4	0.182297	Unipotent	0.249638	0.180524	Unipotent
GSM4909285_TGGCTGGAGCTAACTC-1	GSE161529	Primary	0.025279	3155	14874	0.212115	3155	0.039826	False	True	True	True	8	Cell Cycle	Cell Cycle	NMF1	Non_NMF4	0.177923	Unipotent	0.238602	0.0953415	Differentiated
GSM4909285_CTCGTACCACGCCAGT-1	GSE161529	Primary	0.00588201	3547	17341	0.204544	3547	0.0415237	False	True	True	True	8	Cell Cycle	Cell Cycle	NMF1	Non_NMF4	0.184091	Unipotent	0.254123	0.276137	Unipotent
GSM4909285_TGGTTAGGTCTCTTAT-1	GSE161529	Primary	0.0305974	3408	14413	0.236453	3408	0.0492743	False	True	True	True	8	Cell Cycle	Cell Cycle	NMF1	Non_NMF4	0.17945	Unipotent	0.241586	0.0971722	Differentiated
GSM4909285_AGTGAGGAGAGCAATT-1	GSE161529	Primary	0.0242088	3760	18010	0.208773	3760	0.0290608	False	True	True	True	8	Cell Cycle	Cell Cycle	NMF1	Non_NMF4	0.169967	Unipotent	0.215666	0.170104	Unipotent
GSM4909285_CCGGTAGGTTGGTTTG-1	GSE161529	Primary	0.0245686	3279	15589	0.210341	3279	0.0137938	False	True	True	True	1	Invasion	Invasion	NMF1	Non_NMF4	0.184949	Unipotent	0.255818	0.177896	Unipotent
GSM4909285_CGGCTAGTCCGCGGTA-1	GSE161529	Primary	0.0279937	3903	22898	0.170452	3903	0.0167745	False	True	True	True	1	Invasion	Invasion	NMF1	Non_NMF4	0.184888	Unipotent	0.255606	0.190289	Unipotent
GSM4909285_AGATTGCTCAACCAAC-1	GSE161529	Primary	0.0142126	3078	12313	0.24998	3078	0.0226143	False	True	True	True	1	Invasion	Invasion	NMF1	Non_NMF4	0.102708	Differentiated	0.148409	0.0752301	Differentiated
GSM4909285_TTGGAACGTTCCGGCA-1	GSE161529	Primary	0.0212275	3451	15169	0.227503	3451	0.080398	False	True	True	True	8	Cell Cycle	Cell Cycle	NMF1	Non_NMF4	0.165745	Differentiated	0.207861	0.0434926	Differentiated
GSM4909285_GATCTAGTCTACCAGA-1	GSE161529	Primary	0.0132722	3528	14391	0.245153	3528	0.0848502	False	True	True	True	1	Invasion	Invasion	NMF1	Non_NMF4	0.153844	Differentiated	0.198856	0.140123	Differentiated
GSM4909285_CATCCACAGGACACCA-1	GSE161529	Primary	0.024279	3626	16228	0.223441	3626	0.0282002	False	True	True	True	1	Invasion	Invasion	NMF1	Non_NMF4	0.182515	Unipotent	0.250062	0.19272	Unipotent
GSM4909285_CTTCTCTTCTAGCACA-1	GSE161529	Primary	0.0279701	3618	17769	0.203613	3618	0.0165975	False	True	True	True	1	Invasion	Invasion	NMF1	Non_NMF4	0.198336	Unipotent	0.280997	0.198472	Unipotent
GSM4909285_TACGGATGTGTTTGGT-1	GSE161529	Primary	0.0178112	3550	20212	0.175638	3550	0.0200188	False	True	True	True	1	Invasion	Invasion	NMF1	Non_NMF4	0.199192	Unipotent	0.282322	0.239628	Unipotent
GSM4909285_GGGTCTGAGGCTCTTA-1	GSE161529	Primary	0.0227206	3856	20510	0.188006	3856	0.0487389	False	True	True	True	8	Cell Cycle	Cell Cycle	NMF1	Non_NMF4	0.132831	Differentiated	0.182399	0.172668	Unipotent
GSM4909285_CGTCAGGTCAACTCTT-1	GSE161529	Primary	0.0189566	3651	20415	0.178839	3651	0.0447118	False	True	True	True	1	Invasion	Invasion	NMF1	Non_NMF4	0.170649	Unipotent	0.217767	0.190453	Unipotent
GSM4909285_AGACGTTAGGTTCCTA-1	GSE161529	Primary	0.0287518	3159	12834	0.246143	3159	0.0428546	False	True	True	True	1	Invasion	Invasion	NMF1	Non_NMF4	0.198977	Unipotent	0.282057	0.151194	Differentiated
GSM4909285_TCTATTGTCTCTAAGG-1	GSE161529	Primary	0.0249051	3379	15539	0.217453	3379	0.0145803	False	True	True	True	1	Invasion	Invasion	NMF1	Non_NMF4	0.171162	Unipotent	0.219409	0.177568	Unipotent
GSM4909285_GACTACATCTCGTATT-1	GSE161529	Primary	0.0229178	2604	7156	0.36389	2604	0.0344934	False	True	True	True	1	Invasion	Invasion	NMF1	Non_NMF4	0.185843	Unipotent	0.258149	0.185325	Unipotent
GSM4909285_TTGACTTTCCCATTTA-1	GSE161529	Primary	0.0179457	3061	13708	0.2233	3061	0.022162	False	True	True	True	1	Invasion	Invasion	NMF1	Non_NMF4	0.238743	Unipotent	0.336229	0.258823	Unipotent
GSM4909285_AGCTCCTCATATGCTG-1	GSE161529	Primary	0.0220206	3171	15758	0.201231	3171	0.0120223	False	True	True	True	1	Invasion	Invasion	NMF1	Non_NMF4	0.209766	Unipotent	0.297171	0.225219	Unipotent
GSM4909285_ACACCCTTCCCAAGAT-1	GSE161529	Primary	0.0345458	2823	10942	0.257997	2823	0.024265	False	True	True	True	1	Invasion	Invasion	NMF1	Non_NMF4	0.134748	Differentiated	0.1836	0.0983347	Differentiated
GSM4909285_ACGGGCTGTCAATACC-1	GSE161529	Primary	0.0202941	3370	17887	0.188405	3370	0.0180546	False	True	True	True	1	Invasion	Invasion	NMF1	Non_NMF4	0.184343	Unipotent	0.254653	0.177087	Unipotent
GSM4909285_CATATTCAGCGATCCC-1	GSE161529	Primary	0.0200008	4503	24599	0.183056	4503	0.0334595	False	True	True	True	8	Cell Cycle	Cell Cycle	NMF1	Non_NMF4	0.107009	Differentiated	0.151446	0.0418834	Differentiated
GSM4909285_GGACGTCGTCATATCG-1	GSE161529	Primary	0.0184831	5074	39171	0.129535	5074	0.0270929	False	True	True	True	8	Cell Cycle	Cell Cycle	NMF1	Non_NMF4	0.207965	Unipotent	0.294858	0.225914	Unipotent
GSM4909285_CTCATTATCAGTCAGT-1	GSE161529	Primary	0.0189698	4559	23880	0.190913	4559	0.0240225	False	True	True	True	8	Cell Cycle	Cell Cycle	NMF1	Non_NMF4	0.164971	Differentiated	0.207137	0.0746809	Differentiated
GSM4909285_CTTAGGACAGCTCCGA-1	GSE161529	Primary	0.007675	4041	24886	0.16238	4041	0.0424053	False	True	True	True	1	Invasion	Invasion	NMF1	Non_NMF4	0.169749	Unipotent	0.214783	0.193999	Unipotent
GSM4909285_GACACGCTCTCGAGTA-1	GSE161529	Primary	0.0194123	4305	32093	0.134141	4305	0.0250065	False	True	True	True	8	Cell Cycle	Cell Cycle	NMF1	Non_NMF4	0.115219	Differentiated	0.161952	0.0919244	Differentiated
GSM4909285_CCTACACTCGTAGGTT-1	GSE161529	Primary	0.024589	4196	21595	0.194304	4196	0.0282002	False	True	True	True	8	Cell Cycle	Cell Cycle	NMF1	Non_NMF4	0.180523	Unipotent	0.245082	0.175407	Unipotent
GSM4909285_ACGATGTTCCTTGACC-1	GSE161529	Primary	0.0212055	3884	16458	0.235995	3884	0.0194118	False	True	True	True	8	Cell Cycle	Cell Cycle	NMF1	Non_NMF4	0.111678	Differentiated	0.15669	0.104575	Differentiated
GSM4909285_AGTGAGGCATGGTTGT-1	GSE161529	Primary	0.0271686	3016	12220	0.246809	3016	0.0162478	False	True	True	True	1	Invasion	Invasion	NMF1	Non_NMF4	0.185652	Unipotent	0.257707	0.187507	Unipotent
GSM4909285_CGATGGCTCGTCACGG-1	GSE161529	Primary	0.0185952	3788	16187	0.234015	3788	0.026823	False	True	True	True	8	Cell Cycle	Cell Cycle	NMF1	Non_NMF4	0.214048	Unipotent	0.302998	0.522777	Multipotent
GSM4909285_TTTGCGCGTAGCTGCC-1	GSE161529	Primary	0.043732	4186	25016	0.167333	4186	0.0324598	False	True	True	True	8	Cell Cycle	Cell Cycle	NMF1	Non_NMF4	0.171162	Unipotent	0.219409	0.0499533	Differentiated
GSM4909285_TTGAACGCAGATCTGT-1	GSE161529	Primary	0.0230239	3536	17851	0.198084	3536	0.0625701	False	True	True	True	8	Cell Cycle	Cell Cycle	NMF1	Non_NMF4	0.165607	Differentiated	0.207684	0.159495	Differentiated
GSM4909285_GACGTTATCCGATATG-1	GSE161529	Primary	0.0280027	3557	18034	0.197239	3557	0.0260292	False	True	True	True	8	Cell Cycle	Cell Cycle	NMF1	Non_NMF4	0.200191	Unipotent	0.283558	0.301909	Unipotent
GSM4909285_CACAGTACAACTGCGC-1	GSE161529	Primary	0.0215113	3457	18130	0.190678	3457	0.0137938	False	True	True	True	1	Invasion	Invasion	NMF1	Non_NMF4	0.182624	Unipotent	0.250486	0.219422	Unipotent
GSM4909285_CTAGCCTAGAGTCTGG-1	GSE161529	Primary	0.0268892	4175	25103	0.166315	4175	0.0338002	False	True	True	True	8	Cell Cycle	Cell Cycle	NMF1	Non_NMF4	0.187631	Unipotent	0.262987	0.188572	Unipotent
GSM4909285_TCTATTGGTTGAACTC-1	GSE161529	Primary	0.0242034	3562	13056	0.272825	3562	0.0949618	False	True	True	True	8	Cell Cycle	Cell Cycle	NMF1	Non_NMF4	0.192962	Unipotent	0.272045	0.188052	Unipotent
GSM4909285_CGTTCTGGTTGGTAAA-1	GSE161529	Primary	0.0198053	4000	20954	0.190894	4000	0.0526526	False	True	True	True	8	Cell Cycle	Cell Cycle	NMF1	Non_NMF4	0.187299	Unipotent	0.26244	0.189899	Unipotent
GSM4909285_TCTTCGGCAGATAATG-1	GSE161529	Primary	0.0251113	3863	21106	0.183029	3863	0.0583209	False	True	True	True	8	Cell Cycle	Cell Cycle	NMF1	Non_NMF4	0.186852	Unipotent	0.260727	0.183361	Unipotent
GSM4909285_GTACTTTCACCGAAAG-1	GSE161529	Primary	0.0297162	3628	18643	0.194604	3628	0.0214988	False	True	True	True	8	Cell Cycle	Cell Cycle	NMF1	Non_NMF4	0.186607	Unipotent	0.26002	0.193562	Unipotent
GSM4909285_GGATGTTAGGCCATAG-1	GSE161529	Primary	0.0299379	4134	21912	0.188664	4134	0.0331226	False	True	True	True	8	Cell Cycle	Cell Cycle	NMF1	Non_NMF4	0.171673	Unipotent	0.220645	0.179832	Unipotent
GSM4909285_GCCAAATAGATGCCTT-1	GSE161529	Primary	0.0249683	2863	11054	0.259001	2863	0.0374314	False	True	True	True	1	Invasion	Invasion	NMF1	Non_NMF4	0.123404	Differentiated	0.1735	0.133768	Differentiated
GSM4909285_CGGACGTCAGCTCGAC-1	GSE161529	Primary	0.029666	3490	16888	0.206656	3490	0.0410912	False	True	True	True	1	Invasion	Invasion	NMF1	Non_NMF4	0.215057	Unipotent	0.304446	0.299782	Unipotent
GSM4909285_CACCAGGAGTGGTCCC-1	GSE161529	Primary	0.0209582	3326	18179	0.182958	3326	0.0237823	False	True	True	True	1	Invasion	Invasion	NMF1	Non_NMF4	0.164871	Differentiated	0.206978	0.159034	Differentiated
GSM4909285_GGAACTTAGGCTACGA-1	GSE161529	Primary	0.0297105	3127	13194	0.237002	3127	0.0120223	False	True	True	True	1	Invasion	Invasion	NMF1	Non_NMF4	0.169701	Unipotent	0.214288	0.223871	Unipotent
GSM4909285_CGTTGGGCACACATGT-1	GSE161529	Primary	0.0217391	3809	25898	0.147077	3809	0.0110582	False	True	True	True	1	Invasion	Invasion	NMF1	Non_NMF4	0.226241	Unipotent	0.317742	0.283742	Unipotent
GSM4909285_ACACTGAGTCACCCAG-1	GSE161529	Primary	0.0210328	3530	13788	0.25602	3530	0.0352025	False	True	True	True	8	Cell Cycle	Cell Cycle	NMF1	Non_NMF4	0.129096	Differentiated	0.179715	0.191891	Unipotent
GSM4909285_TCGCGTTCAAGCCGTC-1	GSE161529	Primary	0.0216666	3784	21277	0.177845	3784	0.0625701	False	True	True	True	8	Cell Cycle	Cell Cycle	NMF1	Non_NMF4	0.128185	Differentiated	0.178744	0.127584	Differentiated
GSM4909285_GGACATTCAAGCTGGA-1	GSE161529	Primary	0.0202716	3779	20472	0.184594	3779	0.0514937	False	True	True	True	8	Cell Cycle	Cell Cycle	NMF1	Non_NMF4	0.183606	Unipotent	0.252746	0.206547	Unipotent
GSM4909285_TGACAACAGGTAGCTG-1	GSE161529	Primary	0.0215724	3141	12516	0.250959	3141	0.119853	False	True	True	True	8	Cell Cycle	Cell Cycle	NMF1	Non_NMF4	0.16526	Differentiated	0.20749	0.214566	Unipotent
GSM4909285_CTAGTGAAGCCTTGAT-1	GSE161529	Primary	0.0192841	3197	14779	0.21632	3197	0.0526526	False	True	True	True	8	Cell Cycle	Cell Cycle	NMF1	Non_NMF4	0.167921	Unipotent	0.20938	0.0670103	Differentiated
GSM4909285_CTGCTGTCAACACGCC-1	GSE161529	Primary	0.0252041	3345	13966	0.23951	3345	0.0118816	False	True	True	True	1	Invasion	Invasion	NMF1	Non_NMF4	0.177905	Unipotent	0.238373	0.182106	Unipotent
GSM4909285_CTACGTCTCTTATCTG-1	GSE161529	Primary	0.0226855	2915	12519	0.232846	2915	0.015565	False	True	True	True	1	Invasion	Invasion	NMF1	Non_NMF4	0.165745	Differentiated	0.207861	0.0470457	Differentiated
GSM4909285_GTTCATTAGGATGGTC-1	GSE161529	Primary	0.018495	3699	20438	0.180986	3699	0.0293537	False	True	True	True	1	Invasion	Invasion	NMF1	Non_NMF4	0.18788	Unipotent	0.263411	0.218608	Unipotent
GSM4909285_ATTACTCCAAGTCTGT-1	GSE161529	Primary	0.0232111	3152	12494	0.252281	3152	0.0370489	False	True	True	True	1	Invasion	Invasion	NMF1	Non_NMF4	0.169617	Unipotent	0.213988	0.174028	Unipotent
GSM4909285_ACGGGTCGTACATGTC-1	GSE161529	Primary	0.0181625	3116	15967	0.195153	3116	0.0341448	False	True	True	True	1	Invasion	Invasion	NMF1	Non_NMF4	0.169585	Unipotent	0.213917	0.133162	Differentiated
GSM4909285_ATCATGGCAACTGCTA-1	GSE161529	Primary	0.0131322	3071	14316	0.214515	3071	0.0359281	False	True	True	True	1	Invasion	Invasion	NMF1	Non_NMF4	0.208402	Unipotent	0.2953	0.253955	Unipotent
GSM4909285_TGGCCAGCATGCCTTC-1	GSE161529	Primary	0.0223073	2633	9145	0.287917	2633	0.0471768	False	True	True	True	1	Invasion	Invasion	NMF1	Non_NMF4	0.182934	Unipotent	0.251192	0.205608	Unipotent
GSM4909285_CATGGCGAGACGCACA-1	GSE161529	Primary	0.0172624	3307	17205	0.192212	3307	0.0198147	False	True	True	True	8	Cell Cycle	Cell Cycle	NMF1	Non_NMF4	0.147125	Differentiated	0.193241	0.0409922	Differentiated
GSM4909285_CGATGTAGTTGCCTCT-1	GSE161529	Primary	0.0201941	2802	12776	0.219317	2802	0.023075	False	True	True	True	1	Invasion	Invasion	NMF1	Non_NMF4	0.16964	Unipotent	0.214041	0.0865715	Differentiated
GSM4909285_TTTACTGAGAGAGCTC-1	GSE161529	Primary	0.0142023	2741	12674	0.21627	2741	0.0366709	False	True	True	True	1	Invasion	Invasion	NMF1	Non_NMF4	0.124802	Differentiated	0.175301	0.0874306	Differentiated
GSM4909285_CCTTACGCAGCGTAAG-1	GSE161529	Primary	0.0190136	3454	15936	0.216742	3454	0.0174969	False	True	True	True	1	Invasion	Invasion	NMF1	Non_NMF4	0.170428	Unipotent	0.217149	0.195984	Unipotent
GSM4909285_TTGTAGGGTGTATGGG-1	GSE161529	Primary	0.0175832	3774	22294	0.169283	3774	0.0233086	False	True	True	True	8	Cell Cycle	Cell Cycle	NMF1	Non_NMF4	0.164722	Differentiated	0.206625	0.071062	Differentiated
GSM4909285_CATATGGCATTGCGGC-1	GSE161529	Primary	0.0192967	2948	13422	0.219639	2948	0.0105283	False	True	True	True	1	Invasion	Invasion	NMF1	Non_NMF4	0.181839	Unipotent	0.24789	0.174871	Unipotent
GSM4909285_GCGCCAAAGCTGTTCA-1	GSE161529	Primary	0.0267162	3136	13999	0.224016	3136	0.0402425	False	True	True	True	1	Invasion	Invasion	NMF1	Non_NMF4	0.184091	Unipotent	0.254123	0.185419	Unipotent
GSM4909285_AGCCTAAAGACTAGGC-1	GSE161529	Primary	0.0243833	3249	13985	0.23232	3249	0.0492743	False	True	True	True	1	Invasion	Invasion	NMF1	Non_NMF4	0.183661	Unipotent	0.253046	0.226023	Unipotent
GSM4909285_GTACGTAGTGCGAAAC-1	GSE161529	Primary	0.0230555	3187	15094	0.211144	3187	0.00926599	False	True	True	True	1	Invasion	Invasion	NMF1	Non_NMF4	0.176513	Unipotent	0.234541	0.169432	Unipotent
GSM4909285_AAACGGGCATGGTCAT-1	GSE161529	Primary	0.0353027	3429	17874	0.191843	3429	0.0210666	False	True	True	True	8	Cell Cycle	Cell Cycle	NMF1	Non_NMF4	0.169184	Unipotent	0.212876	0.200741	Unipotent
GSM4909285_CGTAGCGGTCTCCCTA-1	GSE161529	Primary	0.0167975	3200	11847	0.270111	3200	0.0698013	False	True	True	True	8	Cell Cycle	Cell Cycle	NMF1	Non_NMF4	0.174522	Unipotent	0.229473	0.177177	Unipotent
GSM4909285_TACCTATAGTCAAGCG-1	GSE161529	Primary	0.00839481	3367	19655	0.171305	3367	0.0386069	False	True	True	True	1	Invasion	Invasion	NMF1	Non_NMF4	0.182515	Unipotent	0.250062	0.0909988	Differentiated
GSM4909285_GTGCAGCGTGGCGAAT-1	GSE161529	Primary	0.0244409	3930	25531	0.153931	3930	0.023075	False	True	True	True	8	Cell Cycle	Cell Cycle	NMF1	Non_NMF4	0.153167	Differentiated	0.19822	0.210093	Unipotent
GSM4909285_AAACCTGTCTAGAGTC-1	GSE161529	Primary	0.0211213	3027	14251	0.212406	3027	0.019213	False	True	True	True	1	Invasion	Invasion	NMF1	Non_NMF4	0.159231	Differentiated	0.202069	0.178449	Unipotent
GSM4909285_CAGCTAATCACGATGT-1	GSE161529	Primary	0.0157641	3350	16176	0.207097	3350	0.0498173	False	True	True	True	1	Invasion	Invasion	NMF1	Non_NMF4	0.191571	Unipotent	0.269185	0.199236	Unipotent
GSM4909285_TCGCGTTAGCGATTCT-1	GSE161529	Primary	0.0200242	3164	15731	0.201132	3164	0.0113287	False	True	True	True	1	Invasion	Invasion	NMF1	Non_NMF4	0.192319	Unipotent	0.270986	0.194594	Unipotent
GSM4909285_TGGTTCCGTGTTCTTT-1	GSE161529	Primary	0.0125199	3167	15096	0.209791	3167	0.0415237	False	True	True	True	1	Invasion	Invasion	NMF1	Non_NMF4	0.169737	Unipotent	0.214606	0.187576	Unipotent
GSM4909285_ATCTACTGTGAGGCTA-1	GSE161529	Primary	0.0133731	3322	14432	0.230183	3322	0.022162	False	True	True	True	1	Invasion	Invasion	NMF1	Non_NMF4	0.177453	Unipotent	0.236819	0.20229	Unipotent
GSM4909285_TGTGTTTGTGCACTTA-1	GSE161529	Primary	0.0166229	3352	17506	0.191477	3352	0.0233086	False	True	True	True	1	Invasion	Invasion	NMF1	Non_NMF4	0.179942	Unipotent	0.242734	0.178615	Unipotent
GSM4909285_GCTGCAGCAGTCACTA-1	GSE161529	Primary	0.0203154	3141	11223	0.279872	3141	0.0451916	False	True	True	True	8	Cell Cycle	Cell Cycle	NMF1	Non_NMF4	0.174815	Unipotent	0.230144	0.205215	Unipotent
GSM4909285_ACGAGCCTCTCTGCTG-1	GSE161529	Primary	0.0271515	2916	14548	0.20044	2916	0.0228436	False	True	True	True	1	Invasion	Invasion	NMF1	Non_NMF4	0.170295	Unipotent	0.216902	0.076064	Differentiated
GSM4909285_CGTTCTGTCACGCATA-1	GSE161529	Primary	0.00257815	3162	15515	0.203803	3162	0.0576515	False	True	True	True	1	Invasion	Invasion	NMF1	Non_NMF4	0.124283	Differentiated	0.174595	0.0956383	Differentiated
GSM4909285_CAACCTCTCATGCATG-1	GSE161529	Primary	0.0416048	2927	10095	0.289946	2927	0.0206419	False	True	True	True	1	Invasion	Invasion	NMF1	Non_NMF4	0.232412	Unipotent	0.326853	0.549492	Multipotent
GSM4909285_TCTCTAAAGACGACGT-1	GSE161529	Primary	0.0202626	2511	8834	0.284243	2511	0.0569926	False	True	True	True	8	Cell Cycle	Cell Cycle	NMF1	Non_NMF4	0.177456	Unipotent	0.23689	0.505083	Multipotent
GSM4909285_CGTCTACGTTCGAATC-1	GSE161529	Primary	0.0260179	2969	15105	0.196557	2969	0.0114655	False	True	True	True	1	Invasion	Invasion	NMF1	Non_NMF4	0.185856	Unipotent	0.258255	0.169308	Unipotent
GSM4909285_CTACCCATCAGTACGT-1	GSE161529	Primary	0.0286448	3244	19480	0.16653	3244	0.011193	False	True	True	True	1	Invasion	Invasion	NMF1	Non_NMF4	0.102708	Differentiated	0.148409	0.0623583	Differentiated
GSM4909285_CATGACAGTACGCACC-1	GSE161529	Primary	0.0090045	3428	15992	0.214357	3428	0.00988635	False	True	True	True	1	Invasion	Invasion	NMF1	Non_NMF4	0.125793	Differentiated	0.176325	0.11783	Differentiated
GSM4909285_TGCCAAAGTTGGGACA-1	GSE161529	Primary	0.0224413	3315	15418	0.215008	3315	0.0114655	False	True	True	True	1	Invasion	Invasion	NMF1	Non_NMF4	0.216448	Unipotent	0.305965	0.579105	Multipotent
GSM4909285_GCAATCAAGGCCCTTG-1	GSE161529	Primary	0.00597284	3220	12222	0.263459	3220	0.0109243	False	True	True	True	1	Invasion	Invasion	NMF1	Non_NMF4	0.119348	Differentiated	0.167655	0.097439	Differentiated
GSM4909285_CGACCTTGTATATGAG-1	GSE161529	Primary	0.0212303	3354	17004	0.197248	3354	0.0139487	False	True	True	True	1	Invasion	Invasion	NMF1	Non_NMF4	0.144756	Differentiated	0.19151	0.567128	Multipotent
GSM4909285_TAAGTGCAGCTCCTTC-1	GSE161529	Primary	0.0231884	2806	13455	0.208547	2806	0.0223871	False	True	True	True	1	Invasion	Invasion	NMF1	Non_NMF4	0.193302	Unipotent	0.272469	0.22949	Unipotent
GSM4909285_GTCATTTCAACACCTA-1	GSE161529	Primary	0.0141559	2982	14199	0.210015	2982	0.0157337	False	True	True	True	1	Invasion	Invasion	NMF1	Non_NMF4	0.135988	Differentiated	0.184801	0.184367	Unipotent
GSM4909285_GTCAAGTCAAGCCATT-1	GSE161529	Primary	0.0154931	2135	7939	0.268926	2135	0.0451916	False	True	True	True	1	Invasion	Invasion	NMF1	Non_NMF4	0.167921	Unipotent	0.20938	0.168412	Unipotent
GSM4909285_ACGCCAGTCTGCTTGC-1	GSE161529	Primary	0.025356	4216	25635	0.164463	4216	0.0386069	False	True	True	True	8	Cell Cycle	Cell Cycle	NMF1	Non_NMF4	0.181823	Unipotent	0.247678	0.174577	Unipotent
GSM4909285_AGAGTGGAGGGCTTCC-1	GSE161529	Primary	0.0204406	4319	27690	0.155977	4319	0.0114655	False	True	True	True	1	Invasion	Invasion	NMF1	Non_NMF4	0.192206	Unipotent	0.270685	0.198359	Unipotent
GSM4909285_TCGGGACAGAGACTTA-1	GSE161529	Primary	0.0198506	4219	24634	0.171267	4219	0.0217179	False	True	True	True	8	Cell Cycle	Cell Cycle	NMF1	Non_NMF4	0.237694	Unipotent	0.334905	0.526752	Multipotent
GSM4909285_ACTGATGCAGTCGTGC-1	GSE161529	Primary	0.0305386	4109	25083	0.163816	4109	0.023075	False	True	True	True	1	Invasion	Invasion	NMF1	Non_NMF4	0.194313	Unipotent	0.27457	0.198753	Unipotent
GSM4909285_GCGCCAATCGTCACGG-1	GSE161529	Primary	0.0263928	4176	22203	0.188083	4176	0.0611074	False	True	True	True	8	Cell Cycle	Cell Cycle	NMF1	Non_NMF4	0.193948	Unipotent	0.273917	0.517657	Multipotent
GSM4909285_AGCTTGAAGCTGAAAT-1	GSE161529	Primary	0.0239534	4110	23504	0.174864	4110	0.022162	False	True	True	True	1	Invasion	Invasion	NMF1	Non_NMF4	0.184672	Unipotent	0.255165	0.564958	Multipotent
GSM4909285_TGTCCCATCTCACATT-1	GSE161529	Primary	0.0268289	4428	30415	0.145586	4428	0.0260292	False	True	True	True	8	Cell Cycle	Cell Cycle	NMF1	Non_NMF4	0.179282	Unipotent	0.24118	0.192459	Unipotent
GSM4909285_AGTGAGGTCTGGTATG-1	GSE161529	Primary	0.0397233	4275	25728	0.166161	4275	0.0415237	False	True	True	True	8	Cell Cycle	Cell Cycle	NMF1	Non_NMF4	0.168971	Unipotent	0.212187	0.182063	Unipotent
GSM4909285_CAGCAGCGTTGTCTTT-1	GSE161529	Primary	0.0299896	4209	26009	0.161829	4209	0.0200188	False	True	True	True	8	Cell Cycle	Cell Cycle	NMF1	Non_NMF4	0.235258	Unipotent	0.330985	0.191338	Unipotent
GSM4909285_GATGCTACATCCTAGA-1	GSE161529	Primary	0.0201402	4328	29394	0.147241	4328	0.0603939	False	True	True	True	8	Cell Cycle	Cell Cycle	NMF1	Non_NMF4	0.114813	Differentiated	0.161211	0.101707	Differentiated
GSM4909285_TTTCCTCAGAGTGAGA-1	GSE161529	Primary	0.0162583	3591	17345	0.207034	3591	0.0410912	False	True	True	True	8	Cell Cycle	Cell Cycle	NMF1	Non_NMF4	0.116713	Differentiated	0.164495	0.178074	Unipotent
GSM4909285_TGAGCATGTTTAGGAA-1	GSE161529	Primary	0.024933	4965	35455	0.140037	4965	0.023075	False	True	True	True	8	Cell Cycle	Cell Cycle	NMF1	Non_NMF4	0.182842	Unipotent	0.251015	0.185052	Unipotent
GSM4909285_GGTATTGAGTTCCACA-1	GSE161529	Primary	0.0270213	3350	14137	0.236967	3350	0.0648574	False	True	True	True	8	Cell Cycle	Cell Cycle	NMF1	Non_NMF4	0.284727	Unipotent	0.426493	0.554307	Multipotent
GSM4909285_AGAGCTTTCAGTGCAT-1	GSE161529	Primary	0.0135595	3792	18216	0.208169	3792	0.0284841	False	True	True	True	1	Invasion	Invasion	NMF1	Non_NMF4	0.172539	Unipotent	0.223117	0.172342	Unipotent
GSM4909285_GGGACCTGTGGTAACG-1	GSE161529	Primary	0.0217916	3618	16153	0.223983	3618	0.0318115	False	True	True	True	8	Cell Cycle	Cell Cycle	NMF1	Non_NMF4	0.186661	Unipotent	0.260197	0.193071	Unipotent
GSM4909285_TGCGGGTCACAGAGGT-1	GSE161529	Primary	0.0167104	4341	33153	0.130938	4341	0.0257698	False	True	True	True	8	Cell Cycle	Cell Cycle	NMF1	Non_NMF4	0.120638	Differentiated	0.169615	0.0871663	Differentiated
GSM4909285_AAAGTAGCATCAGTCA-1	GSE161529	Primary	0.0241727	4017	22422	0.179154	4017	0.0672646	False	True	True	True	8	Cell Cycle	Cell Cycle	NMF1	Non_NMF4	0.187345	Unipotent	0.262492	0.171836	Unipotent
GSM4909285_TCCCGATTCTGGTATG-1	GSE161529	Primary	0.0185002	3787	20270	0.186828	3787	0.0200188	False	True	True	True	8	Cell Cycle	Cell Cycle	NMF1	Non_NMF4	0.185488	Unipotent	0.25716	0.212657	Unipotent
GSM4909285_AGCCTAATCTTTCCTC-1	GSE161529	Primary	0.017929	3945	20637	0.191162	3945	0.0872176	False	True	True	True	8	Cell Cycle	Cell Cycle	NMF1	Non_NMF4	0.199373	Unipotent	0.282657	0.226514	Unipotent
GSM4909285_GTGGGTCAGTAGATGT-1	GSE161529	Primary	0.0249721	3678	19702	0.186682	3678	0.0273656	False	True	True	True	8	Cell Cycle	Cell Cycle	NMF1	Non_NMF4	0.175932	Unipotent	0.233217	0.321772	Unipotent
GSM4909285_TAAGAGACAATACGCT-1	GSE161529	Primary	0.015921	3826	20162	0.189763	3826	0.039826	False	True	True	True	1	Invasion	Invasion	NMF1	Non_NMF4	0.205783	Unipotent	0.291503	0.272013	Unipotent
GSM4909285_ACAGCTAAGTGTGAAT-1	GSE161529	Primary	0.0311259	4147	27694	0.149744	4147	0.0113287	False	True	True	True	1	Invasion	Invasion	NMF1	Non_NMF4	0.216875	Unipotent	0.306565	0.309845	Unipotent
GSM4909285_ACGGAGAAGGAATTAC-1	GSE161529	Primary	0.0158269	3385	16870	0.200652	3385	0.0160751	False	True	True	True	1	Invasion	Invasion	NMF1	Non_NMF4	0.182653	Unipotent	0.250556	0.200719	Unipotent
GSM4909285_GCTGCGATCTTCTGGC-1	GSE161529	Primary	0.0198492	3678	16575	0.2219	3678	0.0428546	False	True	True	True	8	Cell Cycle	Cell Cycle	NMF1	Non_NMF4	0.194108	Unipotent	0.274182	0.21233	Unipotent
GSM4909285_GCCTCTATCGTCTGAA-1	GSE161529	Primary	0.0247116	3016	12221	0.246788	3016	0.0428546	False	True	True	True	8	Cell Cycle	Cell Cycle	NMF1	Non_NMF4	0.160449	Differentiated	0.203129	0.159692	Differentiated
GSM4909285_CAACCAATCCAGTAGT-1	GSE161529	Primary	0.0155979	3666	19041	0.192532	3666	0.0142621	False	True	True	True	1	Invasion	Invasion	NMF1	Non_NMF4	0.231147	Unipotent	0.325652	0.259328	Unipotent
GSM4909285_CTCACACGTCCGTCAG-1	GSE161529	Primary	0.0244277	3268	12363	0.264337	3268	0.0214988	False	True	True	True	8	Cell Cycle	Cell Cycle	NMF1	Non_NMF4	0.104718	Differentiated	0.149733	0.078892	Differentiated
GSM4909285_GGCAATTAGAATGTTG-1	GSE161529	Primary	0.0315796	3520	17163	0.205092	3520	0.043771	False	True	True	True	8	Cell Cycle	Cell Cycle	NMF1	Non_NMF4	0.188694	Unipotent	0.265088	0.197011	Unipotent
GSM4909285_TGACAACTCTCAACTT-1	GSE161529	Primary	0.0209764	3128	13396	0.233503	3128	0.102265	False	True	True	True	8	Cell Cycle	Cell Cycle	NMF1	Non_NMF4	0.160087	Differentiated	0.202829	0.171037	Unipotent
GSM4909285_ACCTTTAGTATATGGA-1	GSE161529	Primary	0.0242982	3144	15104	0.208157	3144	0.0262912	False	True	True	True	1	Invasion	Invasion	NMF1	Non_NMF4	0.13242	Differentiated	0.182187	0.172567	Unipotent
GSM4909285_TTCTCCTTCTCGGACG-1	GSE161529	Primary	0.0134527	3957	24233	0.16329	3957	0.0311772	False	True	True	True	1	Invasion	Invasion	NMF1	Non_NMF4	0.18481	Unipotent	0.255394	0.318619	Unipotent
GSM4909285_TTGCCGTAGTCGTACT-1	GSE161529	Primary	0.0296929	3509	15795	0.222159	3509	0.0194118	False	True	True	True	8	Cell Cycle	Cell Cycle	NMF1	Non_NMF4	0.186579	Unipotent	0.259897	0.176432	Unipotent
GSM4909285_GATCGCGAGAGCAATT-1	GSE161529	Primary	0.0277831	3959	20984	0.188668	3959	0.0252585	False	True	True	True	8	Cell Cycle	Cell Cycle	NMF1	Non_NMF4	0.0805698	Differentiated	0.134848	0.0723121	Differentiated
GSM4909285_GCAAACTAGAGACGAA-1	GSE161529	Primary	0.0159742	2652	11769	0.225338	2652	0.0428546	False	True	True	True	1	Invasion	Invasion	NMF1	Non_NMF4	0.186829	Unipotent	0.260621	0.113765	Differentiated
GSM4909285_GCGGGTTTCTCAACTT-1	GSE161529	Primary	0.0217055	3281	12946	0.253437	3281	0.0476903	False	True	True	True	8	Cell Cycle	Cell Cycle	NMF1	Non_NMF4	0.151612	Differentiated	0.197019	0.131906	Differentiated
GSM4909285_GTCAAGTTCCAAATGC-1	GSE161529	Primary	0.0265405	3366	14054	0.239505	3366	0.0419617	False	True	True	True	8	Cell Cycle	Cell Cycle	NMF1	Non_NMF4	0.202456	Unipotent	0.286807	0.515053	Multipotent
GSM4909285_AGTAGTCTCCATTCTA-1	GSE161529	Primary	0.0309819	3424	16203	0.211319	3424	0.022162	False	True	True	True	8	Cell Cycle	Cell Cycle	NMF1	Non_NMF4	0.172695	Unipotent	0.223947	0.168085	Unipotent
GSM4909285_CTGAAGTTCGTCTGAA-1	GSE161529	Primary	0.0392865	2948	13007	0.226647	2948	0.0127414	False	True	True	True	1	Invasion	Invasion	NMF1	Non_NMF4	0.209626	Unipotent	0.296853	0.283041	Unipotent
GSM4909285_TTTACTGTCCAGTATG-1	GSE161529	Primary	0.0558708	3977	20619	0.19288	3977	0.0305564	False	True	True	True	8	Cell Cycle	Cell Cycle	NMF1	Non_NMF4	0.171167	Unipotent	0.21955	0.234643	Unipotent
GSM4909285_CTCGTACTCGTGACAT-1	GSE161529	Primary	0.0300194	4075	22652	0.179896	4075	0.0169529	False	True	True	True	1	Invasion	Invasion	NMF1	Non_NMF4	0.173241	Unipotent	0.22626	0.0995903	Differentiated
GSM4909285_GAGGTGAGTGCACTTA-1	GSE161529	Primary	0.032	3957	22250	0.177843	3957	0.0223871	False	True	True	True	8	Cell Cycle	Cell Cycle	NMF1	Non_NMF4	0.180115	Unipotent	0.243988	0.185488	Unipotent
GSM4909285_CCCTCCTTCCTCCTAG-1	GSE161529	Primary	0.0206151	4092	20810	0.196636	4092	0.0124506	False	True	True	True	1	Invasion	Invasion	NMF1	Non_NMF4	0.0964601	Differentiated	0.144577	0.155086	Differentiated
GSM4909285_CAGCATACATCATCCC-1	GSE161529	Primary	0.0254299	4338	24892	0.174273	4338	0.0204324	False	True	True	True	8	Cell Cycle	Cell Cycle	NMF1	Non_NMF4	0.191897	Unipotent	0.269926	0.210441	Unipotent
GSM4909285_TAAACCGAGCAGGCTA-1	GSE161529	Primary	0.0302652	3795	22402	0.169405	3795	0.0311772	False	True	True	True	8	Cell Cycle	Cell Cycle	NMF1	Non_NMF4	0.191841	Unipotent	0.26982	0.183862	Unipotent
GSM4909285_CGGGTCATCCAGTAGT-1	GSE161529	Primary	0.0314892	3277	14894	0.220021	3277	0.0348459	False	True	True	True	1	Invasion	Invasion	NMF1	Non_NMF4	0.183115	Unipotent	0.251368	0.188707	Unipotent
GSM4909285_CTGAAGTAGCGATGAC-1	GSE161529	Primary	0.0171629	3487	18237	0.191205	3487	0.0182436	False	True	True	True	1	Invasion	Invasion	NMF1	Non_NMF4	0.110377	Differentiated	0.15443	0.102574	Differentiated
GSM4909285_CATCCACGTAGTACCT-1	GSE161529	Primary	0.033127	3569	15667	0.227804	3569	0.013336	False	True	True	True	1	Invasion	Invasion	NMF1	Non_NMF4	0.116713	Differentiated	0.164495	0.195662	Unipotent
GSM4909285_GAATGAAGTCTAGAGG-1	GSE161529	Primary	0.0197152	3234	14608	0.221386	3234	0.0471768	False	True	True	True	1	Invasion	Invasion	NMF1	Non_NMF4	0.171756	Unipotent	0.220927	0.332504	Unipotent
GSM4909285_GCAAACTCACCGCTAG-1	GSE161529	Primary	0.0251248	3093	12816	0.241339	3093	0.021939	False	True	True	True	1	Invasion	Invasion	NMF1	Non_NMF4	0.172886	Unipotent	0.224653	0.101507	Differentiated
GSM4909285_CTTAACTCATCCTTGC-1	GSE161529	Primary	0.0160773	4084	20277	0.20141	4084	0.0583209	False	True	True	True	8	Cell Cycle	Cell Cycle	NMF1	Non_NMF4	0.19687	Unipotent	0.278154	0.511771	Multipotent
GSM4909285_TTGAACGCACGCTTTC-1	GSE161529	Primary	0.0333	4407	26967	0.163422	4407	0.0240225	False	True	True	True	8	Cell Cycle	Cell Cycle	NMF1	Non_NMF4	0.182985	Unipotent	0.251262	0.194933	Unipotent
GSM4909285_CGCGGTACAGGATTGG-1	GSE161529	Primary	0.0161296	4646	28581	0.162556	4646	0.0265558	False	True	True	True	8	Cell Cycle	Cell Cycle	NMF1	Non_NMF4	0.185856	Unipotent	0.258255	0.180827	Unipotent
GSM4909285_TTTCCTCTCCGTTGCT-1	GSE161529	Primary	0.0259049	3421	14476	0.236322	3421	0.0182436	False	True	True	True	1	Invasion	Invasion	NMF1	Non_NMF4	0.172973	Unipotent	0.225147	0.325644	Unipotent
GSM4909285_TACACGATCCAAATGC-1	GSE161529	Primary	0.0157801	3844	17427	0.220577	3844	0.0169529	False	True	True	True	1	Invasion	Invasion	NMF1	Non_NMF4	0.187043	Unipotent	0.261716	0.183852	Unipotent
GSM4909285_ATCACGAGTTGAACTC-1	GSE161529	Primary	0.0180569	4071	22706	0.179292	4071	0.0208533	False	True	True	True	8	Cell Cycle	Cell Cycle	NMF1	Non_NMF4	0.203037	Unipotent	0.287742	0.239684	Unipotent
GSM4909285_CCGGTAGTCACCATAG-1	GSE161529	Primary	0.0237755	3787	20315	0.186414	3787	0.0318115	False	True	True	True	8	Cell Cycle	Cell Cycle	NMF1	Non_NMF4	0.118014	Differentiated	0.165766	0.116313	Differentiated
GSM4909285_AACGTTGCATTAACCG-1	GSE161529	Primary	0.0147907	4364	21838	0.199835	4364	0.0296496	False	True	True	True	8	Cell Cycle	Cell Cycle	NMF1	Non_NMF4	0.18049	Unipotent	0.245047	0.183581	Unipotent
GSM4909285_CCTTTCTCATTCCTCG-1	GSE161529	Primary	0.0228634	4770	33897	0.14072	4770	0.0235443	False	True	True	True	8	Cell Cycle	Cell Cycle	NMF1	Non_NMF4	0.169394	Unipotent	0.213335	0.134946	Differentiated
GSM4909285_CAAGGCCTCACGGTTA-1	GSE161529	Primary	0.0280364	3661	18904	0.193663	3661	0.0318115	False	True	True	True	1	Invasion	Invasion	NMF1	Non_NMF4	0.197505	Unipotent	0.279585	0.262308	Unipotent
GSM4909285_CTAGAGTGTCGCGGTT-1	GSE161529	Primary	0.0125939	3754	22630	0.165886	3754	0.0378185	False	True	True	True	8	Cell Cycle	Cell Cycle	NMF1	Non_NMF4	0.20572	Unipotent	0.291362	0.324981	Unipotent
GSM4909285_CGTGAGCTCGTACGGC-1	GSE161529	Primary	0.0278816	4295	24891	0.172552	4295	0.0290608	False	True	True	True	8	Cell Cycle	Cell Cycle	NMF1	Non_NMF4	0.187807	Unipotent	0.263234	0.216749	Unipotent
GSM4909285_TGGCGCACAGGACCCT-1	GSE161529	Primary	0.0244681	3280	12220	0.268412	3280	0.0576515	False	True	True	True	1	Invasion	Invasion	NMF1	Non_NMF4	0.170123	Unipotent	0.216248	0.096572	Differentiated
GSM4909285_AACTGGTTCGTACGGC-1	GSE161529	Primary	0.0194209	3442	14160	0.243079	3442	0.0176813	False	True	True	True	1	Invasion	Invasion	NMF1	Non_NMF4	0.195774	Unipotent	0.276601	0.0736295	Differentiated
GSM4909285_TTGCCGTTCAAACGGG-1	GSE161529	Primary	0.017124	3861	23359	0.16529	3861	0.0200188	False	True	True	True	1	Invasion	Invasion	NMF1	Non_NMF4	0.191476	Unipotent	0.269043	0.202012	Unipotent
GSM4909285_ACATCAGCAGTCGATT-1	GSE161529	Primary	0.0221425	3822	25652	0.148994	3822	0.0153977	False	True	True	True	1	Invasion	Invasion	NMF1	Non_NMF4	0.176388	Unipotent	0.234347	0.187795	Unipotent
GSM4909285_ATCTACTTCTGCCCTA-1	GSE161529	Primary	0.0400124	3510	16145	0.217405	3510	0.0106594	False	True	True	True	1	Invasion	Invasion	NMF1	Non_NMF4	0.204254	Unipotent	0.288978	0.51668	Multipotent
GSM4909285_AAATGCCTCAGTTCGA-1	GSE161529	Primary	0.0266225	4239	28660	0.147906	4239	0.0114655	False	True	True	True	1	Invasion	Invasion	NMF1	Non_NMF4	0.121882	Differentiated	0.171646	0.118714	Differentiated
GSM4909285_GGGTTGCAGTCATCCA-1	GSE161529	Primary	0.0237264	3620	19767	0.183134	3620	0.0116032	False	True	True	True	1	Invasion	Invasion	NMF1	Non_NMF4	0.164031	Differentiated	0.205707	0.170649	Unipotent
GSM4909285_AAGGCAGCAGGTGCCT-1	GSE161529	Primary	0.0252363	3886	23062	0.168502	3886	0.0415237	False	True	True	True	1	Invasion	Invasion	NMF1	Non_NMF4	0.0944356	Differentiated	0.143695	0.0801612	Differentiated
GSM4909285_GGAGCAATCACAAACC-1	GSE161529	Primary	0.0237995	3458	16555	0.208879	3458	0.0296496	False	True	True	True	8	Cell Cycle	Cell Cycle	NMF1	Non_NMF4	0.175794	Unipotent	0.232934	0.172585	Unipotent
GSM4909285_CCGTTCAAGAGTGACC-1	GSE161529	Primary	0.0126339	3524	15593	0.225999	3524	0.0848502	False	True	True	True	8	Cell Cycle	Cell Cycle	NMF1	Non_NMF4	0.182288	Unipotent	0.249532	0.0878351	Differentiated
GSM4909285_CGATCGGAGGGTTTCT-1	GSE161529	Primary	0.0247069	4209	26268	0.160233	4209	0.0299487	False	True	True	True	8	Cell Cycle	Cell Cycle	NMF1	Non_NMF4	0.16982	Unipotent	0.2151	0.0540203	Differentiated
GSM4909285_GTACGTAAGTACACCT-1	GSE161529	Primary	0.0218326	3755	18138	0.207024	3755	0.0382103	False	True	True	True	1	Invasion	Invasion	NMF1	Non_NMF4	0.16993	Unipotent	0.215524	0.177011	Unipotent
GSM4909285_TAGACCATCTTTACGT-1	GSE161529	Primary	0.0177166	3689	18175	0.202971	3689	0.0169529	False	True	True	True	8	Cell Cycle	Cell Cycle	NMF1	Non_NMF4	0.185969	Unipotent	0.258502	0.187964	Unipotent
GSM4909285_TGTCCCACACACGCTG-1	GSE161529	Primary	0.0288157	4101	21169	0.193727	4101	0.0447118	False	True	True	True	8	Cell Cycle	Cell Cycle	NMF1	Non_NMF4	0.177371	Unipotent	0.236413	0.30889	Unipotent
GSM4909285_CGTCACTGTCAGGACA-1	GSE161529	Primary	0.0218773	3956	26740	0.147943	3956	0.0214988	False	True	True	True	1	Invasion	Invasion	NMF1	Non_NMF4	0.194847	Unipotent	0.275382	0.218813	Unipotent
GSM4909285_CATGACAGTGAGTGAC-1	GSE161529	Primary	0.0147844	3932	20968	0.187524	3932	0.0394146	False	True	True	True	8	Cell Cycle	Cell Cycle	NMF1	Non_NMF4	0.186952	Unipotent	0.261433	0.171555	Unipotent
GSM4909285_GGAAAGCAGACTGGGT-1	GSE161529	Primary	0.0182995	4550	31203	0.145819	4550	0.0194118	False	True	True	True	1	Invasion	Invasion	NMF1	Non_NMF4	0.170123	Unipotent	0.216248	0.173185	Unipotent
GSM4909285_TACTTGTTCCTTAATC-1	GSE161529	Primary	0.016809	4156	21774	0.19087	4156	0.0302509	False	True	True	True	8	Cell Cycle	Cell Cycle	NMF1	Non_NMF4	0.138505	Differentiated	0.187025	0.322547	Unipotent
GSM4909285_CTGTTTACAGGTCCAC-1	GSE161529	Primary	0.0199807	4042	26926	0.150115	4042	0.024757	False	True	True	True	8	Cell Cycle	Cell Cycle	NMF1	Non_NMF4	0.113012	Differentiated	0.158668	0.195493	Unipotent
GSM4909285_ACAGCTAAGCAGCCTC-1	GSE161529	Primary	0.0359362	3709	17865	0.207613	3709	0.0250065	False	True	True	True	1	Invasion	Invasion	NMF1	Non_NMF4	0.175614	Unipotent	0.232599	0.17054	Unipotent
GSM4909285_TTGGCAACAGGCTGAA-1	GSE161529	Primary	0.0220497	3841	23311	0.164772	3841	0.0208533	False	True	True	True	1	Invasion	Invasion	NMF1	Non_NMF4	0.174959	Unipotent	0.230815	0.0940391	Differentiated
GSM4909285_CAGCTAAAGGCAGGTT-1	GSE161529	Primary	0.0258363	3973	23107	0.171939	3973	0.0633198	False	True	True	True	8	Cell Cycle	Cell Cycle	NMF1	Non_NMF4	0.172477	Unipotent	0.222781	0.192253	Unipotent
GSM4909285_ATCCACCAGTTAGCGG-1	GSE161529	Primary	0.0194609	3361	16546	0.203131	3361	0.0308651	False	True	True	True	8	Cell Cycle	Cell Cycle	NMF1	Non_NMF4	0.124457	Differentiated	0.17493	0.0921832	Differentiated
GSM4909285_ATGCGATGTGATGATA-1	GSE161529	Primary	0.0229699	3711	20984	0.176849	3711	0.0590009	False	True	True	True	8	Cell Cycle	Cell Cycle	NMF1	Non_NMF4	0.168858	Unipotent	0.211799	0.168633	Unipotent
GSM4909285_CGGCTAGAGCGCTCCA-1	GSE161529	Primary	0.0243333	3483	19274	0.18071	3483	0.0233086	False	True	True	True	8	Cell Cycle	Cell Cycle	NMF1	Non_NMF4	0.176319	Unipotent	0.23417	0.175573	Unipotent
GSM4909285_TATCTCACACTTGGAT-1	GSE161529	Primary	0.0189021	3214	13808	0.232764	3214	0.0150669	False	True	True	True	1	Invasion	Invasion	NMF1	Non_NMF4	0.144515	Differentiated	0.191422	0.0525727	Differentiated
GSM4909285_GGTGAAGAGGCCCTCA-1	GSE161529	Primary	0.035519	4054	25057	0.161791	4054	0.0223871	False	True	True	True	1	Invasion	Invasion	NMF1	Non_NMF4	0.112145	Differentiated	0.15782	0.182625	Unipotent
GSM4909285_ACACCGGAGGGTCTCC-1	GSE161529	Primary	0.0230258	2845	11726	0.242623	2845	0.0102689	False	True	True	True	1	Invasion	Invasion	NMF1	Non_NMF4	0.16784	Unipotent	0.208903	0.0400476	Differentiated
GSM4909285_TCGAGGCAGCTACCGC-1	GSE161529	Primary	0.0227011	3198	14757	0.216711	3198	0.0265558	False	True	True	True	1	Invasion	Invasion	NMF1	Non_NMF4	0.160087	Differentiated	0.202829	0.0519805	Differentiated
GSM4909285_TCACAAGTCAGTTTGG-1	GSE161529	Primary	0.0347588	3161	14989	0.210888	3161	0.0341448	False	True	True	True	1	Invasion	Invasion	NMF1	Non_NMF4	0.18788	Unipotent	0.263411	0.327691	Unipotent
GSM4909285_CATGGCGGTATGCTTG-1	GSE161529	Primary	0.026759	3812	16032	0.237774	3812	0.0334595	False	True	True	True	1	Invasion	Invasion	NMF1	Non_NMF4	0.197853	Unipotent	0.279991	0.172061	Unipotent
GSM4909285_AACCATGCAGGGTTAG-1	GSE161529	Primary	0.0191892	3940	20376	0.193365	3940	0.0284841	False	True	True	True	8	Cell Cycle	Cell Cycle	NMF1	Non_NMF4	0.183621	Unipotent	0.252799	0.501221	Multipotent
GSM4909285_CTGCTGTGTCGTCTTC-1	GSE161529	Primary	0.0206202	3627	18768	0.193254	3627	0.0139487	False	True	True	True	1	Invasion	Invasion	NMF1	Non_NMF4	0.177414	Unipotent	0.236607	0.066746	Differentiated
GSM4909285_CAAGGCCGTTCCACTC-1	GSE161529	Primary	0.0152422	3185	14368	0.221673	3185	0.0116032	False	True	True	True	1	Invasion	Invasion	NMF1	Non_NMF4	0.190701	Unipotent	0.267984	0.497364	Oligopotent
GSM4909285_CGAGCCACAAATACAG-1	GSE161529	Primary	0.0135925	3571	15744	0.226817	3571	0.0498173	False	True	True	True	1	Invasion	Invasion	NMF1	Non_NMF4	0.0955389	Differentiated	0.144083	0.0684959	Differentiated
GSM4909285_ACGGGCTCAAACTGCT-1	GSE161529	Primary	0.03125	2973	12256	0.242575	2973	0.0503681	False	True	True	True	8	Cell Cycle	Cell Cycle	NMF1	Non_NMF4	0.196954	Unipotent	0.278278	0.176107	Unipotent
GSM4909285_ATCTACTGTCCCTACT-1	GSE161529	Primary	0.0233854	3817	19029	0.200589	3817	0.0318115	False	True	True	True	8	Cell Cycle	Cell Cycle	NMF1	Non_NMF4	0.108243	Differentiated	0.152241	0.100974	Differentiated
GSM4909285_GCTTCCAAGCAGACTG-1	GSE161529	Primary	0.0194845	4087	21299	0.191887	4087	0.0171328	False	True	True	True	8	Cell Cycle	Cell Cycle	NMF1	Non_NMF4	0.22555	Unipotent	0.316453	0.272984	Unipotent
GSM4909285_CGAACATTCGAGCCCA-1	GSE161529	Primary	0.0188679	3507	20299	0.172767	3507	0.0118816	False	True	True	True	1	Invasion	Invasion	NMF1	Non_NMF4	0.196318	Unipotent	0.277466	0.141488	Differentiated
GSM4909285_CATCAGACATCACGAT-1	GSE161529	Primary	0.0216219	3720	21136	0.176003	3720	0.0200188	False	True	True	True	1	Invasion	Invasion	NMF1	Non_NMF4	0.17737	Unipotent	0.236342	0.0862613	Differentiated
GSM4909285_AATCGGTTCTCATTCA-1	GSE161529	Primary	0.00817522	3262	16391	0.199012	3262	0.0114655	False	True	True	True	1	Invasion	Invasion	NMF1	Non_NMF4	0.185519	Unipotent	0.257301	0.172454	Unipotent
GSM4909285_AACTGGTAGTTGTAGA-1	GSE161529	Primary	0.0271069	4024	20991	0.191701	4024	0.0352025	False	True	True	True	8	Cell Cycle	Cell Cycle	NMF1	Non_NMF4	0.173194	Unipotent	0.226013	0.156073	Differentiated
GSM4909285_GTACTTTCAAGTCATC-1	GSE161529	Primary	0.028557	3676	17859	0.205835	3676	0.0341448	False	True	True	True	8	Cell Cycle	Cell Cycle	NMF1	Non_NMF4	0.169737	Unipotent	0.214606	0.238633	Unipotent
GSM4909285_TACCTATCAGCAGTTT-1	GSE161529	Primary	0.0244933	3382	16086	0.210245	3382	0.0461708	False	True	True	True	1	Invasion	Invasion	NMF1	Non_NMF4	0.17736	Unipotent	0.236271	0.17545	Unipotent
GSM4909285_GCCAAATAGAGCCCAA-1	GSE161529	Primary	0.0193395	3242	16805	0.192919	3242	0.0123068	False	True	True	True	1	Invasion	Invasion	NMF1	Non_NMF4	0.185952	Unipotent	0.258467	0.197818	Unipotent
GSM4909285_GAATGAAGTCCTAGCG-1	GSE161529	Primary	0.0239435	3212	15996	0.2008	3212	0.0257698	False	True	True	True	1	Invasion	Invasion	NMF1	Non_NMF4	0.105639	Differentiated	0.150192	0.0723779	Differentiated
GSM4909285_GTGAAGGTCACTATTC-1	GSE161529	Primary	0.032168	2928	11813	0.247863	2928	0.0125955	False	True	True	True	1	Invasion	Invasion	NMF1	Non_NMF4	0.168741	Unipotent	0.211445	0.661513	Multipotent
GSM4909285_ACGCAGCAGCATCATC-1	GSE161529	Primary	0.0180172	3739	22534	0.165927	3739	0.0262912	False	True	True	True	8	Cell Cycle	Cell Cycle	NMF1	Non_NMF4	0.183215	Unipotent	0.251669	0.550829	Multipotent
GSM4909285_ATTGGACGTCTAACGT-1	GSE161529	Primary	0.0205359	4431	26831	0.165145	4431	0.0334595	False	True	True	True	8	Cell Cycle	Cell Cycle	NMF1	Non_NMF4	0.182515	Unipotent	0.250062	0.182819	Unipotent
GSM4909285_TATGCCCGTTAAGTAG-1	GSE161529	Primary	0.0255971	4057	21604	0.187789	4057	0.0366709	False	True	True	True	8	Cell Cycle	Cell Cycle	NMF1	Non_NMF4	0.177196	Unipotent	0.236077	0.0976738	Differentiated
GSM4909285_TGGCTGGGTTCTCATT-1	GSE161529	Primary	0.0308256	3767	18848	0.199862	3767	0.0324598	False	True	True	True	8	Cell Cycle	Cell Cycle	NMF1	Non_NMF4	0.179978	Unipotent	0.242858	0.18467	Unipotent
GSM4909285_TTAACTCCAGTTCCCT-1	GSE161529	Primary	0.0101286	3879	22708	0.170821	3879	0.0188203	False	True	True	True	1	Invasion	Invasion	NMF1	Non_NMF4	0.256765	Unipotent	0.368401	0.293181	Unipotent
GSM4909285_CACACTCAGATATACG-1	GSE161529	Primary	0.0162802	4074	23587	0.172722	4074	0.0240225	False	True	True	True	1	Invasion	Invasion	NMF1	Non_NMF4	0.182106	Unipotent	0.249073	0.55251	Multipotent
GSM4909285_ATGGGAGTCCGCATCT-1	GSE161529	Primary	0.0178784	4316	25170	0.171474	4316	0.0314926	False	True	True	True	8	Cell Cycle	Cell Cycle	NMF1	Non_NMF4	0.235646	Unipotent	0.331497	0.242228	Unipotent
GSM4909285_TGAGGGATCGTTTGCC-1	GSE161529	Primary	0.0213649	4553	32296	0.140977	4553	0.0514937	False	True	True	True	8	Cell Cycle	Cell Cycle	NMF1	Non_NMF4	0.102513	Differentiated	0.148197	0.181989	Unipotent
GSM4909285_TACTTACTCAACACAC-1	GSE161529	Primary	0.016772	3782	19616	0.192802	3782	0.0196124	False	True	True	True	1	Invasion	Invasion	NMF1	Non_NMF4	0.176077	Unipotent	0.233429	0.0570315	Differentiated
GSM4909285_ACTATCTGTTCACGGC-1	GSE161529	Primary	0.0225188	4167	20383	0.204435	4167	0.0270929	False	True	True	True	8	Cell Cycle	Cell Cycle	NMF1	Non_NMF4	0.202209	Unipotent	0.286453	0.190998	Unipotent
GSM4909285_ACTGAGTCAGTAAGAT-1	GSE161529	Primary	0.0101376	3793	20715	0.183104	3793	0.0569926	False	True	True	True	1	Invasion	Invasion	NMF1	Non_NMF4	0.172831	Unipotent	0.224353	0.0890167	Differentiated
GSM4909285_CCTCTGAGTCCAGTGC-1	GSE161529	Primary	0.0254671	3979	20929	0.190119	3979	0.0433099	False	True	True	True	8	Cell Cycle	Cell Cycle	NMF1	Non_NMF4	0.130052	Differentiated	0.180316	0.071562	Differentiated
GSM4909285_TCTCATACATGCCTAA-1	GSE161529	Primary	0.0210409	4657	37831	0.1231	4657	0.022162	False	True	True	True	1	Invasion	Invasion	NMF1	Non_NMF4	0.170179	Unipotent	0.216725	0.100408	Differentiated
GSM4909285_CGTAGCGGTACCAGTT-1	GSE161529	Primary	0.0110137	3963	26240	0.151029	3963	0.0482109	False	True	True	True	1	Invasion	Invasion	NMF1	Non_NMF4	0.167369	Unipotent	0.208426	0.186671	Unipotent
GSM4909285_ACATCAGGTAAGTAGT-1	GSE161529	Primary	0.0202222	3731	20522	0.181805	3731	0.0456779	False	True	True	True	8	Cell Cycle	Cell Cycle	NMF1	Non_NMF4	0.169515	Unipotent	0.213741	0.0892881	Differentiated
GSM4909285_CAGCAGCTCAAAGTAG-1	GSE161529	Primary	0.0217166	4175	26109	0.159907	4175	0.0334595	False	True	True	True	8	Cell Cycle	Cell Cycle	NMF1	Non_NMF4	0.142149	Differentiated	0.189462	0.0956252	Differentiated
GSM4909285_TCATTTGAGCCGCCTA-1	GSE161529	Primary	0.0245956	3332	12116	0.275008	3332	0.013336	False	True	True	True	1	Invasion	Invasion	NMF1	Non_NMF4	0.184283	Unipotent	0.254405	0.170937	Unipotent
GSM4909285_TGTCCCAAGGTGTTAA-1	GSE161529	Primary	0.0213168	3924	19562	0.200593	3924	0.019213	False	True	True	True	1	Invasion	Invasion	NMF1	Non_NMF4	0.0916568	Differentiated	0.141929	0.331176	Unipotent
GSM4909285_CATGACACAAGCCGTC-1	GSE161529	Primary	0.0118671	3676	20561	0.178785	3676	0.0305564	False	True	True	True	8	Cell Cycle	Cell Cycle	NMF1	Non_NMF4	0.177523	Unipotent	0.23719	0.177905	Unipotent
GSM4909285_ACGCCAGCAGACAAAT-1	GSE161529	Primary	0.0133954	3288	12243	0.268562	3288	0.0461708	False	True	True	True	8	Cell Cycle	Cell Cycle	NMF1	Non_NMF4	0.181381	Unipotent	0.246866	0.177287	Unipotent
GSM4909285_CACCTTGCACAAGACG-1	GSE161529	Primary	0.0272791	3041	11474	0.265034	3041	0.0120223	False	True	True	True	1	Invasion	Invasion	NMF1	Non_NMF4	0.192717	Unipotent	0.271462	0.190726	Unipotent
GSM4909285_GACCAATCATTTGCCC-1	GSE161529	Primary	0.0250713	4228	24889	0.169874	4228	0.024757	False	True	True	True	1	Invasion	Invasion	NMF1	Non_NMF4	0.167994	Unipotent	0.209521	0.092907	Differentiated
GSM4909285_CCACCTACAATAGCGG-1	GSE161529	Primary	0.0215256	3873	20766	0.186507	3873	0.0526526	False	True	True	True	8	Cell Cycle	Cell Cycle	NMF1	Non_NMF4	0.169067	Unipotent	0.212664	0.174959	Unipotent
GSM4909285_CTGCTGTGTTCCCTTG-1	GSE161529	Primary	0.0236862	3382	13130	0.257578	3382	0.0428546	False	True	True	True	1	Invasion	Invasion	NMF1	Non_NMF4	0.181951	Unipotent	0.248225	0.260171	Unipotent
GSM4909285_CTGAAACGTGATGCCC-1	GSE161529	Primary	0.0269926	2955	12559	0.235289	2955	0.0176813	False	True	True	True	1	Invasion	Invasion	NMF1	Non_NMF4	0.172904	Unipotent	0.224706	0.0668934	Differentiated
GSM4909285_CTCGGGAAGTACGATA-1	GSE161529	Primary	0.0132856	4083	25441	0.160489	4083	0.0202247	False	True	True	True	8	Cell Cycle	Cell Cycle	NMF1	Non_NMF4	0.189172	Unipotent	0.266165	0.185604	Unipotent
GSM4909285_AAGACCTGTCGCATCG-1	GSE161529	Primary	0.0213094	4299	29799	0.144267	4299	0.0344934	False	True	True	True	8	Cell Cycle	Cell Cycle	NMF1	Non_NMF4	0.206247	Unipotent	0.292404	0.231206	Unipotent
GSM4909285_AGCCTAAAGAAGGACA-1	GSE161529	Primary	0.025488	3370	14909	0.226038	3370	0.0186264	False	True	True	True	1	Invasion	Invasion	NMF1	Non_NMF4	0.234688	Unipotent	0.329908	0.518192	Multipotent
GSM4909285_ACGGAGAGTGGTAACG-1	GSE161529	Primary	0.029936	3756	23283	0.161319	3756	0.0252585	False	True	True	True	8	Cell Cycle	Cell Cycle	NMF1	Non_NMF4	0.189089	Unipotent	0.266024	0.293726	Unipotent
GSM4909285_TCAGCTCAGGCGACAT-1	GSE161529	Primary	0.0222438	4330	30885	0.140198	4330	0.022162	False	True	True	True	1	Invasion	Invasion	NMF1	Non_NMF4	0.192167	Unipotent	0.270509	0.185585	Unipotent
GSM4909285_ACGCCAGAGGTTACCT-1	GSE161529	Primary	0.016782	3051	13586	0.224569	3051	0.0103981	False	True	True	True	1	Invasion	Invasion	NMF1	Non_NMF4	0.186608	Unipotent	0.260126	0.318896	Unipotent
GSM4909285_CACCACTTCGCATGGC-1	GSE161529	Primary	0.0176458	3167	13941	0.227172	3167	0.0366709	False	True	True	True	1	Invasion	Invasion	NMF1	Non_NMF4	0.175241	Unipotent	0.231769	0.061916	Differentiated
GSM4909285_GCAGTTATCTTTCCTC-1	GSE161529	Primary	0.0237717	3574	16995	0.210297	3574	0.0102689	False	True	True	True	1	Invasion	Invasion	NMF1	Non_NMF4	0.184002	Unipotent	0.253787	0.219431	Unipotent
GSM4909285_CTGCCTAGTTATCGGT-1	GSE161529	Primary	0.02423	2807	9740	0.288193	2807	0.0451916	False	True	True	True	1	Invasion	Invasion	NMF1	Non_NMF4	0.181221	Unipotent	0.24653	0.179029	Unipotent
GSM4909285_CATTATCAGGAATGGA-1	GSE161529	Primary	0.0191729	3277	14291	0.229305	3277	0.0299487	False	True	True	True	1	Invasion	Invasion	NMF1	Non_NMF4	0.187205	Unipotent	0.262192	0.18403	Unipotent
GSM4909285_CAGCTGGAGCTACCTA-1	GSE161529	Primary	0.0202318	4090	24763	0.165166	4090	0.0196124	False	True	True	True	1	Invasion	Invasion	NMF1	Non_NMF4	0.152157	Differentiated	0.197479	0.0909331	Differentiated
GSM4909285_TTAGTTCGTCGATTGT-1	GSE161529	Primary	0.0230142	3431	17424	0.196912	3431	0.0106594	False	True	True	True	1	Invasion	Invasion	NMF1	Non_NMF4	0.183665	Unipotent	0.253134	0.51672	Multipotent
GSM4909285_AAATGCCAGCAATCTC-1	GSE161529	Primary	0.0209145	3276	16687	0.19632	3276	0.0217179	False	True	True	True	1	Invasion	Invasion	NMF1	Non_NMF4	0.185543	Unipotent	0.25746	0.181233	Unipotent
GSM4909285_AGCGGTCTCGTTTAGG-1	GSE161529	Primary	0.0270505	3769	20702	0.18206	3769	0.0327893	False	True	True	True	8	Cell Cycle	Cell Cycle	NMF1	Non_NMF4	0.181851	Unipotent	0.247996	0.181104	Unipotent
GSM4909285_ACCCACTAGGCTCAGA-1	GSE161529	Primary	0.0219153	3450	18389	0.187612	3450	0.012164	False	True	True	True	1	Invasion	Invasion	NMF1	Non_NMF4	0.206135	Unipotent	0.292263	0.158771	Differentiated
GSM4909285_GACAGAGAGCGCTCCA-1	GSE161529	Primary	0.0333109	3671	14860	0.247039	3671	0.0223871	False	True	True	True	8	Cell Cycle	Cell Cycle	NMF1	Non_NMF4	0.105637	Differentiated	0.150122	0.0995242	Differentiated
GSM4909285_GTACTTTTCGATCCCT-1	GSE161529	Primary	0.0306519	4038	20847	0.193697	4038	0.024265	False	True	True	True	1	Invasion	Invasion	NMF1	Non_NMF4	0.175683	Unipotent	0.232758	0.205056	Unipotent
GSM4909285_GAACCTATCAGCTCTC-1	GSE161529	Primary	0.0217196	3117	14457	0.215605	3117	0.0233086	False	True	True	True	1	Invasion	Invasion	NMF1	Non_NMF4	0.141923	Differentiated	0.189374	0.0631004	Differentiated
GSM4909285_CCCAATCAGTACGATA-1	GSE161529	Primary	0.0338969	3091	11771	0.262595	3091	0.0334595	False	True	True	True	1	Invasion	Invasion	NMF1	Non_NMF4	0.27114	Unipotent	0.400448	0.21593	Unipotent
GSM4909285_ATTTCTGTCCATTCTA-1	GSE161529	Primary	0.0204465	3329	13841	0.240517	3329	0.0240225	False	True	True	True	1	Invasion	Invasion	NMF1	Non_NMF4	0.172651	Unipotent	0.223788	0.558587	Multipotent
GSM4909285_CTTCTCTTCCGCTGTT-1	GSE161529	Primary	0.0282103	3820	20489	0.186442	3820	0.0370489	False	True	True	True	8	Cell Cycle	Cell Cycle	NMF1	Non_NMF4	0.170179	Unipotent	0.216672	0.0932373	Differentiated
GSM4909285_CTCGTACGTACAGTGG-1	GSE161529	Primary	0.0352369	3312	16233	0.204029	3312	0.0456779	False	True	True	True	1	Invasion	Invasion	NMF1	Non_NMF4	0.182487	Unipotent	0.249885	0.184368	Unipotent
GSM4909285_CTCAGAACACACTGCG-1	GSE161529	Primary	0.0267655	3748	21595	0.173559	3748	0.0237823	False	True	True	True	8	Cell Cycle	Cell Cycle	NMF1	Non_NMF4	0.284152	Unipotent	0.424957	0.536143	Multipotent
GSM4909285_CCACCTAAGAGTCGGT-1	GSE161529	Primary	0.0314652	3631	20912	0.173632	3631	0.0471768	False	True	True	True	8	Cell Cycle	Cell Cycle	NMF1	Non_NMF4	0.135988	Differentiated	0.184801	0.110311	Differentiated
GSM4909285_TGAGCATGTCTTGTCC-1	GSE161529	Primary	0.0302162	4065	24424	0.166435	4065	0.0308651	False	True	True	True	8	Cell Cycle	Cell Cycle	NMF1	Non_NMF4	0.177387	Unipotent	0.236466	0.278123	Unipotent
GSM4909285_CTTAACTAGTACGCGA-1	GSE161529	Primary	0.0191247	3499	19399	0.18037	3499	0.0165975	False	True	True	True	1	Invasion	Invasion	NMF1	Non_NMF4	0.117547	Differentiated	0.165183	0.0488862	Differentiated
GSM4909285_TTCTACACAGTTCATG-1	GSE161529	Primary	0.0299313	3807	20948	0.181736	3807	0.0514937	False	True	True	True	8	Cell Cycle	Cell Cycle	NMF1	Non_NMF4	0.199595	Unipotent	0.282834	0.177231	Unipotent
GSM4909285_TACTTACAGAGCCTAG-1	GSE161529	Primary	0.030153	3336	13730	0.242972	3336	0.0487389	False	True	True	True	8	Cell Cycle	Cell Cycle	NMF1	Non_NMF4	0.285292	Unipotent	0.427658	0.117779	Differentiated
GSM4909285_CATTCGCCAGGCTCAC-1	GSE161529	Primary	0.0178226	3781	19133	0.197617	3781	0.0102689	False	True	True	True	1	Invasion	Invasion	NMF1	Non_NMF4	0.186334	Unipotent	0.259208	0.127412	Differentiated
GSM4909285_TCATTACAGCAGGTCA-1	GSE161529	Primary	0.0163463	3471	18414	0.188498	3471	0.0178672	False	True	True	True	1	Invasion	Invasion	NMF1	Non_NMF4	0.205748	Unipotent	0.29145	0.154662	Differentiated
GSM4909285_TTAGTTCGTAAGGGCT-1	GSE161529	Primary	0.023134	3836	23299	0.164642	3836	0.0406642	False	True	True	True	8	Cell Cycle	Cell Cycle	NMF1	Non_NMF4	0.172511	Unipotent	0.22294	0.177737	Unipotent
GSM4909285_CGGACGTTCCAACCAA-1	GSE161529	Primary	0.0190688	3741	21134	0.177013	3741	0.0415237	False	True	True	True	8	Cell Cycle	Cell Cycle	NMF1	Non_NMF4	0.306923	Unipotent	0.486934	0.329512	Unipotent
GSM4909285_GCATGATGTCTAACGT-1	GSE161529	Primary	0.0156814	2954	11351	0.260241	2954	0.0260292	False	True	True	True	1	Invasion	Invasion	NMF1	Non_NMF4	0.195774	Unipotent	0.276601	0.198584	Unipotent
GSM4909285_CGCTATCCATTTGCCC-1	GSE161529	Primary	0.00768527	2952	10930	0.270082	2952	0.0447118	False	True	True	True	1	Invasion	Invasion	NMF1	Non_NMF4	0.09975	Differentiated	0.146661	0.0559284	Differentiated
GSM4909285_CTTAACTAGCTAAGAT-1	GSE161529	Primary	0.0275844	2786	11782	0.236462	2786	0.0167745	False	True	True	True	1	Invasion	Invasion	NMF1	Non_NMF4	0.218167	Unipotent	0.308649	0.62908	Multipotent
GSM4909285_GGACAGAGTTCAGCGC-1	GSE161529	Primary	0.0216973	2570	9356	0.27469	2570	0.0520689	False	True	True	True	1	Invasion	Invasion	NMF1	Non_NMF4	0.322768	Unipotent	0.547957	0.28991	Unipotent
GSM4909285_TACGGGCAGTGAATTG-1	GSE161529	Primary	0.0246016	2882	11422	0.25232	2882	0.0212817	False	True	True	True	1	Invasion	Invasion	NMF1	Non_NMF4	0.122088	Differentiated	0.171946	0.195818	Unipotent
GSM4909285_GTCACGGCAGGGTTAG-1	GSE161529	Primary	0.0252563	2523	9265	0.272315	2523	0.0176813	False	True	True	True	1	Invasion	Invasion	NMF1	Non_NMF4	0.104375	Differentiated	0.149521	0.102108	Differentiated
GSM4909285_ATCATGGAGTGGTAGC-1	GSE161529	Primary	0.0243323	3132	17672	0.17723	3132	0.0103981	False	True	True	True	1	Invasion	Invasion	NMF1	Non_NMF4	0.178832	Unipotent	0.240456	0.113312	Differentiated
GSM4909285_AGCTTGACATCACGAT-1	GSE161529	Primary	0.0165658	2498	9417	0.265265	2498	0.0131857	False	True	True	True	1	Invasion	Invasion	NMF1	Non_NMF4	0.18517	Unipotent	0.256436	0.184423	Unipotent
GSM4909285_CCGTTCACAGCTGTGC-1	GSE161529	Primary	0.0286547	3144	14413	0.218136	3144	0.0260292	False	True	True	True	1	Invasion	Invasion	NMF1	Non_NMF4	0.19131	Unipotent	0.268884	0.196593	Unipotent
GSM4909285_ATGAGGGTCATCATTC-1	GSE161529	Primary	0.0261159	4602	28833	0.159609	4602	0.0848502	False	True	True	True	8	Cell Cycle	Cell Cycle	NMF1	Non_NMF4	0.169018	Unipotent	0.212417	0.169267	Unipotent
GSM4909285_CGCTTCAAGGCGCTCT-1	GSE161529	Primary	0.0241474	3959	19588	0.202114	3959	0.0237823	False	True	True	True	8	Cell Cycle	Cell Cycle	NMF1	Non_NMF4	0.127051	Differentiated	0.177561	0.171162	Unipotent
GSM4909285_TCGCGAGAGTGCTGCC-1	GSE161529	Primary	0.0104904	3149	12297	0.256079	3149	0.0603939	False	True	True	True	8	Cell Cycle	Cell Cycle	NMF1	Non_NMF4	0.231248	Unipotent	0.325847	0.282	Unipotent
GSM4909285_TCTCTAAGTGAGGCTA-1	GSE161529	Primary	0.0266614	4227	25130	0.168205	4227	0.0344934	False	True	True	True	8	Cell Cycle	Cell Cycle	NMF1	Non_NMF4	0.182079	Unipotent	0.248967	0.138514	Differentiated
GSM4909285_AACTCTTCAGGGTACA-1	GSE161529	Primary	0.0230284	3323	14417	0.230492	3323	0.012164	False	True	True	True	1	Invasion	Invasion	NMF1	Non_NMF4	0.177578	Unipotent	0.237296	0.112741	Differentiated
GSM4909285_TTCGGTCAGCGCCTCA-1	GSE161529	Primary	0.0103784	3580	17151	0.208734	3580	0.0331226	False	True	True	True	8	Cell Cycle	Cell Cycle	NMF1	Non_NMF4	0.187008	Unipotent	0.26161	0.516854	Multipotent
GSM4909285_CCACGGAGTCAATGTC-1	GSE161529	Primary	0.0274521	3740	17740	0.210823	3740	0.0557051	False	True	True	True	8	Cell Cycle	Cell Cycle	NMF1	Non_NMF4	0.180087	Unipotent	0.243846	0.206438	Unipotent
GSM4909285_CAACCTCCATTTGCCC-1	GSE161529	Primary	0.0175685	4196	24248	0.173045	4196	0.0415237	False	True	True	True	8	Cell Cycle	Cell Cycle	NMF1	Non_NMF4	0.179057	Unipotent	0.240827	0.193882	Unipotent
GSM4909285_GCAAACTAGCCGATTT-1	GSE161529	Primary	0.0175589	3722	17484	0.21288	3722	0.0456779	False	True	True	True	8	Cell Cycle	Cell Cycle	NMF1	Non_NMF4	0.181389	Unipotent	0.246989	0.187065	Unipotent
GSM4909285_TAGTGGTGTCCATGAT-1	GSE161529	Primary	0.0130281	3933	23411	0.167998	3933	0.0182436	False	True	True	True	1	Invasion	Invasion	NMF1	Non_NMF4	0.1756	Unipotent	0.232528	0.193163	Unipotent
GSM4909285_CATCAAGTCTCTTATG-1	GSE161529	Primary	0.0178973	3682	20003	0.184072	3682	0.0131857	False	True	True	True	1	Invasion	Invasion	NMF1	Non_NMF4	0.209902	Unipotent	0.297295	0.255428	Unipotent
GSM4909285_CTCGTCAGTATCTGCA-1	GSE161529	Primary	0.0160377	3503	17833	0.196434	3503	0.0180546	False	True	True	True	1	Invasion	Invasion	NMF1	Non_NMF4	0.146573	Differentiated	0.192817	0.118647	Differentiated
GSM4909285_TGCCCTAGTCTGCCAG-1	GSE161529	Primary	0.0325612	3546	15325	0.231387	3546	0.0498173	False	True	True	True	8	Cell Cycle	Cell Cycle	NMF1	Non_NMF4	0.180878	Unipotent	0.245665	0.208674	Unipotent
GSM4909285_ATTGGACTCATTGCGA-1	GSE161529	Primary	0.0220751	3461	17214	0.201057	3461	0.039826	False	True	True	True	1	Invasion	Invasion	NMF1	Non_NMF4	0.176514	Unipotent	0.234594	0.178723	Unipotent
GSM4909285_CGGACGTAGCTACCTA-1	GSE161529	Primary	0.0221223	3656	18895	0.19349	3656	0.0105283	False	True	True	True	1	Invasion	Invasion	NMF1	Non_NMF4	0.185788	Unipotent	0.258008	0.14162	Differentiated
GSM4909285_TGCACCTGTGTGGCTC-1	GSE161529	Primary	0.0238015	3989	23864	0.167156	3989	0.0366709	False	True	True	True	8	Cell Cycle	Cell Cycle	NMF1	Non_NMF4	0.180546	Unipotent	0.245118	0.206507	Unipotent
GSM4909285_ATAACGCGTTGTCGCG-1	GSE161529	Primary	0.0320549	3564	15723	0.226674	3564	0.0406642	False	True	True	True	8	Cell Cycle	Cell Cycle	NMF1	Non_NMF4	0.181381	Unipotent	0.246866	0.0647454	Differentiated
GSM4909285_GAACGGAAGCGTTGCC-1	GSE161529	Primary	0.0297619	3339	13608	0.24537	3339	0.0171328	False	True	True	True	1	Invasion	Invasion	NMF1	Non_NMF4	0.186774	Unipotent	0.260497	0.0696802	Differentiated
GSM4909285_GGACATTAGGTGATAT-1	GSE161529	Primary	0.0193754	3342	15690	0.213002	3342	0.0110582	False	True	True	True	1	Invasion	Invasion	NMF1	Non_NMF4	0.177905	Unipotent	0.238373	0.273541	Unipotent
GSM4909285_GTAGGCCCAGTAAGCG-1	GSE161529	Primary	0.0176025	3548	16759	0.211707	3548	0.0402425	False	True	True	True	8	Cell Cycle	Cell Cycle	NMF1	Non_NMF4	0.18167	Unipotent	0.247449	0.135988	Differentiated
GSM4909285_CGAGCCAGTTGCCTCT-1	GSE161529	Primary	0.0142368	3550	18122	0.195894	3550	0.0144206	False	True	True	True	1	Invasion	Invasion	NMF1	Non_NMF4	0.168713	Unipotent	0.211287	0.170871	Unipotent
GSM4909285_TATCTCACAGTCAGAG-1	GSE161529	Primary	0.0243736	2951	13211	0.223374	2951	0.0169529	False	True	True	True	1	Invasion	Invasion	NMF1	Non_NMF4	0.211362	Unipotent	0.299537	0.215455	Unipotent
GSM4909285_CGCTTCACATCATCCC-1	GSE161529	Primary	0.014944	3320	16060	0.206725	3320	0.0176813	False	True	True	True	1	Invasion	Invasion	NMF1	Non_NMF4	0.218608	Unipotent	0.309019	0.523732	Multipotent
GSM4909285_AGGGATGCAGAGTGTG-1	GSE161529	Primary	0.026025	3245	16292	0.199178	3245	0.0147412	False	True	True	True	1	Invasion	Invasion	NMF1	Non_NMF4	0.186053	Unipotent	0.258749	0.174309	Unipotent
GSM4909285_TTGGAACAGAGGTAGA-1	GSE161529	Primary	0.0212136	2928	14519	0.201667	2928	0.0167745	False	True	True	True	1	Invasion	Invasion	NMF1	Non_NMF4	0.172651	Unipotent	0.223823	0.188694	Unipotent
GSM4909285_CTTCTCTTCACAAACC-1	GSE161529	Primary	0.0255332	3307	16175	0.204451	3307	0.0136401	False	True	True	True	1	Invasion	Invasion	NMF1	Non_NMF4	0.124391	Differentiated	0.174842	0.16722	Unipotent
GSM4909285_GTTCATTGTTGGTTTG-1	GSE161529	Primary	0.018974	3514	17076	0.205786	3514	0.039826	False	True	True	True	8	Cell Cycle	Cell Cycle	NMF1	Non_NMF4	0.181187	Unipotent	0.246424	0.172641	Unipotent
GSM4909285_TGACAACTCACGCGGT-1	GSE161529	Primary	0.0227578	3254	17840	0.182399	3254	0.0327893	False	True	True	True	1	Invasion	Invasion	NMF1	Non_NMF4	0.261423	Unipotent	0.378712	0.652699	Multipotent
GSM4909285_AGGTCCGAGTGGGCTA-1	GSE161529	Primary	0.0182099	3244	16200	0.200247	3244	0.0406642	False	True	True	True	8	Cell Cycle	Cell Cycle	NMF1	Non_NMF4	0.188666	Unipotent	0.265	0.107843	Differentiated
GSM4909285_TCGAGGCAGCCACTAT-1	GSE161529	Primary	0.0203926	3452	15741	0.2193	3452	0.0107914	False	True	True	True	1	Invasion	Invasion	NMF1	Non_NMF4	0.211002	Unipotent	0.298796	0.19673	Unipotent
GSM4909285_GTCTCGTTCATCACCC-1	GSE161529	Primary	0.0274131	2883	11272	0.255767	2883	0.0424053	False	True	True	True	1	Invasion	Invasion	NMF1	Non_NMF4	0.18871	Unipotent	0.265265	0.183483	Unipotent
GSM4909285_CCTCTGATCAACGGGA-1	GSE161529	Primary	0.0223389	4025	21711	0.18539	4025	0.0324598	False	True	True	True	8	Cell Cycle	Cell Cycle	NMF1	Non_NMF4	0.185463	Unipotent	0.257089	0.184199	Unipotent
GSM4909285_TGAGCATAGTGCGATG-1	GSE161529	Primary	0.0187332	3596	18203	0.19755	3596	0.0302509	False	True	True	True	8	Cell Cycle	Cell Cycle	NMF1	Non_NMF4	0.17485	Unipotent	0.23025	0.0812186	Differentiated
GSM4909285_TCGGTAAAGTCTTGCA-1	GSE161529	Primary	0.0250853	3353	16703	0.200742	3353	0.0318115	False	True	True	True	1	Invasion	Invasion	NMF1	Non_NMF4	0.203645	Unipotent	0.288184	0.218885	Unipotent
GSM4909285_CTGAAGTGTTATCCGA-1	GSE161529	Primary	0.0254241	3658	20807	0.175806	3658	0.0210666	False	True	True	True	8	Cell Cycle	Cell Cycle	NMF1	Non_NMF4	0.18257	Unipotent	0.250327	0.207988	Unipotent
GSM4909285_CGTTAGACAGTATGCT-1	GSE161529	Primary	0.0288209	3980	19812	0.200888	3980	0.021939	False	True	True	True	8	Cell Cycle	Cell Cycle	NMF1	Non_NMF4	0.172696	Unipotent	0.224017	0.210477	Unipotent
GSM4909285_GTTCTCGTCGGATGTT-1	GSE161529	Primary	0.0264334	3555	15889	0.22374	3555	0.0503681	False	True	True	True	8	Cell Cycle	Cell Cycle	NMF1	Non_NMF4	0.174332	Unipotent	0.228855	0.0742797	Differentiated
GSM4909285_GTTCATTTCATAGCAC-1	GSE161529	Primary	0.0254177	3757	19750	0.190228	3757	0.0344934	False	True	True	True	8	Cell Cycle	Cell Cycle	NMF1	Non_NMF4	0.212081	Unipotent	0.301021	0.217557	Unipotent
GSM4909285_CATGGCGGTCCATGAT-1	GSE161529	Primary	0.024543	3414	15972	0.213749	3414	0.0113287	False	True	True	True	1	Invasion	Invasion	NMF1	Non_NMF4	0.179405	Unipotent	0.241427	0.0638382	Differentiated
GSM4909285_ATCCGAAGTTACAGAA-1	GSE161529	Primary	0.0290227	3280	15195	0.21586	3280	0.0456779	False	True	True	True	8	Cell Cycle	Cell Cycle	NMF1	Non_NMF4	0.134748	Differentiated	0.1836	0.512139	Multipotent
GSM4909285_CTCGGGAGTACAGCAG-1	GSE161529	Primary	0.0173792	3056	14385	0.212444	3056	0.0860215	False	True	True	True	8	Cell Cycle	Cell Cycle	NMF1	Non_NMF4	0.286525	Unipotent	0.429954	0.545281	Multipotent
GSM4909285_GCCAAATAGGCTATCT-1	GSE161529	Primary	0.0315871	4102	20768	0.197515	4102	0.0390083	False	True	True	True	8	Cell Cycle	Cell Cycle	NMF1	Non_NMF4	0.182897	Unipotent	0.251086	0.120539	Differentiated
GSM4909285_TTAGGCACAGAAGCAC-1	GSE161529	Primary	0.0130127	3551	18213	0.194971	3551	0.0783021	False	True	True	True	8	Cell Cycle	Cell Cycle	NMF1	Non_NMF4	0.170993	Unipotent	0.218632	0.172735	Unipotent
GSM4909285_AGGTCCGTCATTCACT-1	GSE161529	Primary	0.0319359	3537	18224	0.194085	3537	0.0352025	False	True	True	True	8	Cell Cycle	Cell Cycle	NMF1	Non_NMF4	0.178311	Unipotent	0.239397	0.201571	Unipotent
GSM4909285_GCAGTTATCAACACTG-1	GSE161529	Primary	0.0217873	3504	17166	0.204124	3504	0.0386069	False	True	True	True	8	Cell Cycle	Cell Cycle	NMF1	Non_NMF4	0.120181	Differentiated	0.169103	0.114512	Differentiated
GSM4909285_ATAACGCTCCATGAAC-1	GSE161529	Primary	0.0132649	3119	14022	0.222436	3119	0.0324598	False	True	True	True	1	Invasion	Invasion	NMF1	Non_NMF4	0.208129	Unipotent	0.294982	0.261211	Unipotent
GSM4909285_TCGTACCTCGCATGGC-1	GSE161529	Primary	0.0309781	3569	16205	0.220241	3569	0.0590009	False	True	True	True	1	Invasion	Invasion	NMF1	Non_NMF4	0.183805	Unipotent	0.253487	0.179141	Unipotent
GSM4909285_CACAAACTCGTGGTCG-1	GSE161529	Primary	0.017982	3057	13013	0.234919	3057	0.0223871	False	True	True	True	1	Invasion	Invasion	NMF1	Non_NMF4	0.195936	Unipotent	0.27683	0.236225	Unipotent
GSM4909285_TTTGGTTAGCCCTAAT-1	GSE161529	Primary	0.0319099	3831	21216	0.180571	3831	0.0370489	False	True	True	True	8	Cell Cycle	Cell Cycle	NMF1	Non_NMF4	0.197081	Unipotent	0.278508	0.269449	Unipotent
GSM4909285_TCGTAGACAACTGCTA-1	GSE161529	Primary	0.025641	3213	12753	0.251941	3213	0.0471768	False	True	True	True	1	Invasion	Invasion	NMF1	Non_NMF4	0.192665	Unipotent	0.271392	0.540141	Multipotent
GSM4909285_TACGGTACATACGCTA-1	GSE161529	Primary	0.0204581	2977	13491	0.220666	2977	0.00963568	False	True	True	True	1	Invasion	Invasion	NMF1	Non_NMF4	0.148958	Differentiated	0.195007	0.167397	Unipotent
GSM4909285_GTTCTCGGTCCGCTGA-1	GSE161529	Primary	0.0254613	3826	23683	0.16155	3826	0.0338002	False	True	True	True	8	Cell Cycle	Cell Cycle	NMF1	Non_NMF4	0.170539	Unipotent	0.21729	0.0794841	Differentiated
GSM4909285_CTGCGGACATTGAGCT-1	GSE161529	Primary	0.0145194	3159	14119	0.223741	3159	0.0706774	False	True	True	True	8	Cell Cycle	Cell Cycle	NMF1	Non_NMF4	0.183621	Unipotent	0.252799	0.202235	Unipotent
GSM4909285_GTGGGTCCAGTCACTA-1	GSE161529	Primary	0.016759	3205	13903	0.230526	3205	0.0341448	False	True	True	True	8	Cell Cycle	Cell Cycle	NMF1	Non_NMF4	0.169128	Unipotent	0.21277	0.168824	Unipotent
GSM4909285_AAACGGGAGACAGGCT-1	GSE161529	Primary	0.0128909	2679	8921	0.300303	2679	0.0217179	False	True	True	True	1	Invasion	Invasion	NMF1	Non_NMF4	0.295825	Unipotent	0.452131	0.65931	Multipotent
GSM4909285_ACTGCTCGTACATCCA-1	GSE161529	Primary	0.03641	3477	14886	0.233575	3477	0.0212817	False	True	True	True	8	Cell Cycle	Cell Cycle	NMF1	Non_NMF4	0.198501	Unipotent	0.28135	0.215898	Unipotent
GSM4909285_TGGACGCTCCCACTTG-1	GSE161529	Primary	0.0218834	3388	17776	0.190594	3388	0.0338002	False	True	True	True	8	Cell Cycle	Cell Cycle	NMF1	Non_NMF4	0.185435	Unipotent	0.25686	0.168577	Unipotent
GSM4909285_TACTTACTCTACTATC-1	GSE161529	Primary	0.0146998	3349	16939	0.197709	3349	0.0139487	False	True	True	True	1	Invasion	Invasion	NMF1	Non_NMF4	0.211511	Unipotent	0.299785	0.269667	Unipotent
GSM4909285_CGACCTTCAGACGCTC-1	GSE161529	Primary	0.0468624	3232	12398	0.260687	3232	0.016422	False	True	True	True	8	Cell Cycle	Cell Cycle	NMF1	Non_NMF4	0.1997	Unipotent	0.283169	0.200982	Unipotent
GSM4909285_TTATGCTCAATGTAAG-1	GSE161529	Primary	0.0437877	3195	13908	0.229724	3195	0.0110582	False	True	True	True	1	Invasion	Invasion	NMF1	Non_NMF4	0.169764	Unipotent	0.214906	0.129096	Differentiated
GSM4909285_CACACTCTCCTCATTA-1	GSE161529	Primary	0.0232423	3126	13768	0.227048	3126	0.013336	False	True	True	True	1	Invasion	Invasion	NMF1	Non_NMF4	0.181558	Unipotent	0.247131	0.211059	Unipotent
GSM4909285_CATGGCGCATCCTTGC-1	GSE161529	Primary	0.0202568	3315	20635	0.160649	3315	0.0338002	False	True	True	True	1	Invasion	Invasion	NMF1	Non_NMF4	0.148007	Differentiated	0.194053	0.10811	Differentiated
GSM4909285_TTGGCAACAAGGACAC-1	GSE161529	Primary	0.0199975	3327	16252	0.204713	3327	0.0394146	False	True	True	True	8	Cell Cycle	Cell Cycle	NMF1	Non_NMF4	0.0995732	Differentiated	0.146537	0.112445	Differentiated
GSM4909285_CTCGAAACAGTAAGCG-1	GSE161529	Primary	0.0157583	3213	15357	0.209221	3213	0.0237823	False	True	True	True	1	Invasion	Invasion	NMF1	Non_NMF4	0.181408	Unipotent	0.247025	0.158968	Differentiated
GSM4909285_CAGATCAAGGTAGCCA-1	GSE161529	Primary	0.0219948	2706	10457	0.258774	2706	0.0461708	False	True	True	True	1	Invasion	Invasion	NMF1	Non_NMF4	0.175075	Unipotent	0.23131	0.107317	Differentiated
GSM4909285_TAGCCGGTCCAGAGGA-1	GSE161529	Primary	0.0182648	3143	15111	0.207994	3143	0.021939	False	True	True	True	8	Cell Cycle	Cell Cycle	NMF1	Non_NMF4	0.175047	Unipotent	0.231133	0.20052	Unipotent
GSM4909285_GGGAATGCAGTTTACG-1	GSE161529	Primary	0.0254268	2973	13647	0.21785	2973	0.0149034	False	True	True	True	1	Invasion	Invasion	NMF1	Non_NMF4	0.117547	Differentiated	0.165183	0.103041	Differentiated
GSM4909285_ACCTTTAGTCGGCTCA-1	GSE161529	Primary	0.021712	3317	17640	0.188039	3317	0.0157337	False	True	True	True	1	Invasion	Invasion	NMF1	Non_NMF4	0.169898	Unipotent	0.215454	0.074163	Differentiated
GSM4909285_GATCGATCATCTGGTA-1	GSE161529	Primary	0.0315879	2674	9434	0.283443	2674	0.0141048	False	True	True	True	1	Invasion	Invasion	NMF1	Non_NMF4	0.236862	Unipotent	0.333475	0.199026	Unipotent
GSM4909285_CTGGTCTAGCCAGGAT-1	GSE161529	Primary	0.0294988	3920	18238	0.214936	3920	0.0327893	False	True	True	True	8	Cell Cycle	Cell Cycle	NMF1	Non_NMF4	0.176732	Unipotent	0.234947	0.12695	Differentiated
GSM4909285_CTACGTCAGAAACGAG-1	GSE161529	Primary	0.0225901	4173	25675	0.162532	4173	0.0327893	False	True	True	True	8	Cell Cycle	Cell Cycle	NMF1	Non_NMF4	0.185979	Unipotent	0.258555	0.503137	Multipotent
GSM4909285_CTCGAAACAGGCTGAA-1	GSE161529	Primary	0.0167177	3019	13399	0.225315	3019	0.0296496	False	True	True	True	1	Invasion	Invasion	NMF1	Non_NMF4	0.271324	Unipotent	0.40119	0.561296	Multipotent
GSM4909285_AGCGTATGTTCGAATC-1	GSE161529	Primary	0.0250447	3359	16211	0.207205	3359	0.0596918	False	True	True	True	8	Cell Cycle	Cell Cycle	NMF1	Non_NMF4	0.17365	Unipotent	0.227284	0.170704	Unipotent
GSM4909285_TAGACCATCGTCTGAA-1	GSE161529	Primary	0.0213748	3433	16468	0.208465	3433	0.0302509	False	True	True	True	1	Invasion	Invasion	NMF1	Non_NMF4	0.203092	Unipotent	0.287778	0.192389	Unipotent
GSM4909285_TGCCCATAGCACAGGT-1	GSE161529	Primary	0.0207499	3758	19470	0.193015	3758	0.0487389	False	True	True	True	8	Cell Cycle	Cell Cycle	NMF1	Non_NMF4	0.109455	Differentiated	0.153477	0.0950125	Differentiated
GSM4909285_GACGTTACAGTTTACG-1	GSE161529	Primary	0.0260525	3150	13895	0.2267	3150	0.0311772	False	True	True	True	1	Invasion	Invasion	NMF1	Non_NMF4	0.186802	Unipotent	0.260586	0.175462	Unipotent
GSM4909285_ATTGGACCACGCTTTC-1	GSE161529	Primary	0.0224242	3591	13646	0.263154	3591	0.0442383	False	True	True	True	1	Invasion	Invasion	NMF1	Non_NMF4	0.230551	Unipotent	0.32507	0.283306	Unipotent
GSM4909285_CTAAGACGTACCGGCT-1	GSE161529	Primary	0.0138723	3199	14201	0.225266	3199	0.012164	False	True	True	True	1	Invasion	Invasion	NMF1	Non_NMF4	0.189087	Unipotent	0.265883	0.101307	Differentiated
GSM4909285_AAACCTGTCTGACCTC-1	GSE161529	Primary	0.00114386	3229	11365	0.284118	3229	0.0514937	False	True	True	True	1	Invasion	Invasion	NMF1	Non_NMF4	0.169875	Unipotent	0.215365	0.174743	Unipotent
GSM4909285_ATTGGTGGTTATCACG-1	GSE161529	Primary	0.0183571	3618	20537	0.17617	3618	0.0124506	False	True	True	True	1	Invasion	Invasion	NMF1	Non_NMF4	0.212941	Unipotent	0.30185	0.292819	Unipotent
GSM4909285_CAAGAAACAGAAGCAC-1	GSE161529	Primary	0.0261701	3399	16622	0.204488	3399	0.0190158	False	True	True	True	1	Invasion	Invasion	NMF1	Non_NMF4	0.214375	Unipotent	0.303369	0.215767	Unipotent
GSM4909285_CACATAGTCTCTGAGA-1	GSE161529	Primary	0.0284592	3201	13493	0.237234	3201	0.0442383	False	True	True	True	8	Cell Cycle	Cell Cycle	NMF1	Non_NMF4	0.177175	Unipotent	0.236007	0.187626	Unipotent
GSM4909285_TCAGCAATCCAGGGCT-1	GSE161529	Primary	0.0223177	2604	8379	0.310777	2604	0.0200188	False	True	True	True	1	Invasion	Invasion	NMF1	Non_NMF4	0.179405	Unipotent	0.241427	0.13977	Differentiated
GSM4909285_CGAGAAGGTTTCCACC-1	GSE161529	Primary	0.0214502	2962	12867	0.230201	2962	0.012164	False	True	True	True	1	Invasion	Invasion	NMF1	Non_NMF4	0.190398	Unipotent	0.267719	0.117433	Differentiated
GSM4909285_CACTCCAGTCACCTAA-1	GSE161529	Primary	0.0211744	3351	14782	0.226695	3351	0.0196124	False	True	True	True	1	Invasion	Invasion	NMF1	Non_NMF4	0.168354	Unipotent	0.210774	0.328853	Unipotent
GSM4909285_TACTTGTAGAGTAATC-1	GSE161529	Primary	0.0284612	2935	13738	0.213641	2935	0.0583209	False	True	True	True	8	Cell Cycle	Cell Cycle	NMF1	Non_NMF4	0.175232	Unipotent	0.231716	0.143669	Differentiated
GSM4909285_AACCATGGTATCTGCA-1	GSE161529	Primary	0.0315629	2732	11184	0.244278	2732	0.0116032	False	True	True	True	1	Invasion	Invasion	NMF1	Non_NMF4	0.170151	Unipotent	0.216619	0.124983	Differentiated
GSM4909285_CGATCGGAGCCCTAAT-1	GSE161529	Primary	0.0296288	3279	17483	0.187554	3279	0.0366709	False	True	True	True	8	Cell Cycle	Cell Cycle	NMF1	Non_NMF4	0.218385	Unipotent	0.308843	0.270595	Unipotent
GSM4909285_CATGCCTCAAGAGTCG-1	GSE161529	Primary	0.0194653	3112	15823	0.196676	3112	0.021939	False	True	True	True	1	Invasion	Invasion	NMF1	Non_NMF4	0.119284	Differentiated	0.167514	0.115186	Differentiated
GSM4909285_ACACCCTTCCCAACGG-1	GSE161529	Primary	0.0264006	3062	14583	0.209971	3062	0.0386069	False	True	True	True	8	Cell Cycle	Cell Cycle	NMF1	Non_NMF4	0.20251	Unipotent	0.287036	0.532051	Multipotent
GSM4909285_ACCCACTTCGGACAAG-1	GSE161529	Primary	0.019482	3450	13243	0.260515	3450	0.0680952	False	True	True	True	8	Cell Cycle	Cell Cycle	NMF1	Non_NMF4	0.202489	Unipotent	0.28693	0.15753	Differentiated
GSM4909285_ATAACGCCAGGAATGC-1	GSE161529	Primary	0.0237769	3340	17496	0.190901	3340	0.0476903	False	True	True	True	1	Invasion	Invasion	NMF1	Non_NMF4	0.193562	Unipotent	0.273052	0.183088	Unipotent
GSM4909285_CATCGGGTCCAAATGC-1	GSE161529	Primary	0.0253051	3453	17862	0.193315	3453	0.043771	False	True	True	True	8	Cell Cycle	Cell Cycle	NMF1	Non_NMF4	0.187514	Unipotent	0.262899	0.18802	Unipotent
GSM4909285_CAGCTAACAGGGTTAG-1	GSE161529	Primary	0.0197265	2633	8922	0.295113	2633	0.0331226	False	True	True	True	1	Invasion	Invasion	NMF1	Non_NMF4	0.103192	Differentiated	0.148815	0.0589479	Differentiated
GSM4909285_CCTTTCTTCTCTTATG-1	GSE161529	Primary	0.0298122	3597	18214	0.197485	3597	0.022162	False	True	True	True	8	Cell Cycle	Cell Cycle	NMF1	Non_NMF4	0.163235	Differentiated	0.205036	0.116134	Differentiated
GSM4909285_AAACCTGCATCGATTG-1	GSE161529	Primary	0.027134	3415	17432	0.195904	3415	0.039826	False	True	True	True	8	Cell Cycle	Cell Cycle	NMF1	Non_NMF4	0.17253	Unipotent	0.223064	0.173747	Unipotent
GSM4909285_AAGGCAGAGCTTATCG-1	GSE161529	Primary	0.0340129	3488	18199	0.191659	3488	0.0180546	False	True	True	True	1	Invasion	Invasion	NMF1	Non_NMF4	0.200185	Unipotent	0.283505	0.193189	Unipotent
GSM4909285_TCAACGACAAAGTCAA-1	GSE161529	Primary	0.0264037	3122	15263	0.204547	3122	0.0237823	False	True	True	True	8	Cell Cycle	Cell Cycle	NMF1	Non_NMF4	0.219066	Unipotent	0.309355	0.211227	Unipotent
GSM4909285_CCACCTAAGACAGAGA-1	GSE161529	Primary	0.0168608	3335	13048	0.255595	3335	0.0461708	False	True	True	True	1	Invasion	Invasion	NMF1	Non_NMF4	0.183552	Unipotent	0.252446	0.19437	Unipotent
GSM4909285_GGCGACTGTAGCAAAT-1	GSE161529	Primary	0.0323292	3375	17693	0.190753	3375	0.0461708	False	True	True	True	8	Cell Cycle	Cell Cycle	NMF1	Non_NMF4	0.180081	Unipotent	0.243811	0.500678	Multipotent
GSM4909285_TAGTTGGTCGGTCTAA-1	GSE161529	Primary	0.0232639	3538	20074	0.176248	3538	0.0355632	False	True	True	True	8	Cell Cycle	Cell Cycle	NMF1	Non_NMF4	0.174356	Unipotent	0.229067	0.1717	Unipotent
GSM4909285_CTCGTCATCCAGAAGG-1	GSE161529	Primary	0.0172762	3314	14876	0.222775	3314	0.0131857	False	True	True	True	1	Invasion	Invasion	NMF1	Non_NMF4	0.181823	Unipotent	0.247678	0.197201	Unipotent
GSM4909285_TAGCCGGCACTTCTGC-1	GSE161529	Primary	0.0219622	3086	15982	0.193092	3086	0.0305564	False	True	True	True	8	Cell Cycle	Cell Cycle	NMF1	Non_NMF4	0.193661	Unipotent	0.273299	0.120476	Differentiated
GSM4909285_ACGCAGCCAAAGTGCG-1	GSE161529	Primary	0.0235534	2784	10784	0.25816	2784	0.0563439	False	True	True	True	8	Cell Cycle	Cell Cycle	NMF1	Non_NMF4	0.201365	Unipotent	0.284953	0.231232	Unipotent
GSM4909285_ACCAGTAGTTGATTCG-1	GSE161529	Primary	0.0191327	3817	26865	0.142081	3817	0.0352025	False	True	True	True	8	Cell Cycle	Cell Cycle	NMF1	Non_NMF4	0.219207	Unipotent	0.309602	0.153661	Differentiated
GSM4909285_AACTTTCCAACTGCTA-1	GSE161529	Primary	0.027849	3304	14435	0.228888	3304	0.0260292	False	True	True	True	1	Invasion	Invasion	NMF1	Non_NMF4	0.177813	Unipotent	0.237896	0.168437	Unipotent
GSM4909285_CGGAGTCTCGAGAGCA-1	GSE161529	Primary	0.0236371	2851	12015	0.237287	2851	0.0476903	False	True	True	True	1	Invasion	Invasion	NMF1	Non_NMF4	0.266942	Unipotent	0.39049	0.307035	Unipotent
GSM4909285_TATGCCCTCTCGGACG-1	GSE161529	Primary	0.0151885	2783	11456	0.242929	2783	0.0456779	False	True	True	True	1	Invasion	Invasion	NMF1	Non_NMF4	0.177456	Unipotent	0.23689	0.181333	Unipotent
GSM4909285_CTAGAGTTCTGGTATG-1	GSE161529	Primary	0.01969	2972	14322	0.207513	2972	0.0476903	False	True	True	True	1	Invasion	Invasion	NMF1	Non_NMF4	0.172613	Unipotent	0.223505	0.171756	Unipotent
GSM4909285_TACTCATCAGCCAGAA-1	GSE161529	Primary	0.0267353	3663	22143	0.165425	3663	0.0447118	False	True	True	True	8	Cell Cycle	Cell Cycle	NMF1	Non_NMF4	0.122977	Differentiated	0.173359	0.13811	Differentiated
GSM4909285_CGTGAGCCAGTCAGCC-1	GSE161529	Primary	0.0198724	3069	13788	0.222585	3069	0.0331226	False	True	True	True	8	Cell Cycle	Cell Cycle	NMF1	Non_NMF4	0.178692	Unipotent	0.240262	0.17178	Unipotent
GSM4909285_ACTTGTTTCTCTAGGA-1	GSE161529	Primary	0.0147857	3482	18058	0.192823	3482	0.0125955	False	True	True	True	1	Invasion	Invasion	NMF1	Non_NMF4	0.165558	Differentiated	0.207614	0.126317	Differentiated
GSM4909285_ACGGGCTTCTGTCCGT-1	GSE161529	Primary	0.0266824	3382	16078	0.21035	3382	0.0190158	False	True	True	True	1	Invasion	Invasion	NMF1	Non_NMF4	0.0846164	Differentiated	0.137938	0.164364	Differentiated
GSM4909285_CTCGTACGTAATCGTC-1	GSE161529	Primary	0.0223668	3811	20745	0.183707	3811	0.0255129	False	True	True	True	8	Cell Cycle	Cell Cycle	NMF1	Non_NMF4	0.183661	Unipotent	0.253046	0.225532	Unipotent
GSM4909285_AGAGCTTAGGAGTCTG-1	GSE161529	Primary	0.0241758	2579	7280	0.354258	2579	0.0212817	False	True	True	True	1	Invasion	Invasion	NMF1	Non_NMF4	0.125411	Differentiated	0.17606	0.0946835	Differentiated
GSM4909285_GGTGCGTCAATCCAAC-1	GSE161529	Primary	0.0306113	2944	10617	0.277291	2944	0.0125955	False	True	True	True	1	Invasion	Invasion	NMF1	Non_NMF4	0.198227	Unipotent	0.280715	0.267485	Unipotent
GSM4909285_CTCATTAGTTGCGTTA-1	GSE161529	Primary	0.0296517	2826	11770	0.240102	2826	0.0270929	False	True	True	True	8	Cell Cycle	Cell Cycle	NMF1	Non_NMF4	0.186907	Unipotent	0.261256	0.223022	Unipotent
GSM4909285_AACTCTTCAGTCCTTC-1	GSE161529	Primary	0.0170362	3499	14792	0.236547	3499	0.0509268	False	True	True	True	8	Cell Cycle	Cell Cycle	NMF1	Non_NMF4	0.228478	Unipotent	0.321997	0.249157	Unipotent
GSM4909285_CGCGTTTTCATTATCC-1	GSE161529	Primary	0.0159858	3304	15764	0.209591	3304	0.015565	False	True	True	True	1	Invasion	Invasion	NMF1	Non_NMF4	0.211279	Unipotent	0.299308	0.522376	Multipotent
GSM4909285_AGACGTTAGTATTGGA-1	GSE161529	Primary	0.020514	3333	17549	0.189925	3333	0.0160751	False	True	True	True	1	Invasion	Invasion	NMF1	Non_NMF4	0.183178	Unipotent	0.251563	0.271435	Unipotent
GSM4909285_TGCTACCAGTGTTTGC-1	GSE161529	Primary	0.0236967	3312	18779	0.176367	3312	0.0252585	False	True	True	True	8	Cell Cycle	Cell Cycle	NMF1	Non_NMF4	0.16484	Differentiated	0.206837	0.200852	Unipotent
GSM4909285_CCCAATCGTGAAATCA-1	GSE161529	Primary	0.0120663	3050	15332	0.19893	3050	0.0492743	False	True	True	True	1	Invasion	Invasion	NMF1	Non_NMF4	0.280645	Unipotent	0.417594	0.52658	Multipotent
GSM4909285_GGGTCTGCATGCTAGT-1	GSE161529	Primary	0.0230815	2759	11741	0.234989	2759	0.0153977	False	True	True	True	1	Invasion	Invasion	NMF1	Non_NMF4	0.20536	Unipotent	0.290779	0.665582	Multipotent
GSM4909285_GTGCATACACTAGTAC-1	GSE161529	Primary	0.0255031	2770	11528	0.240285	2770	0.0174969	False	True	True	True	1	Invasion	Invasion	NMF1	Non_NMF4	0.190784	Unipotent	0.26816	0.165745	Differentiated
GSM4909285_CTTCTCTCAATACGCT-1	GSE161529	Primary	0.0256074	2612	9919	0.263333	2612	0.0327893	False	True	True	True	1	Invasion	Invasion	NMF1	Non_NMF4	0.131432	Differentiated	0.181446	0.09975	Differentiated
GSM4909285_CACACCTAGACTACAA-1	GSE161529	Primary	0.0188772	3180	12184	0.260998	3180	0.0327893	False	True	True	True	8	Cell Cycle	Cell Cycle	NMF1	Non_NMF4	0.182297	Unipotent	0.249638	0.154309	Differentiated
GSM4909285_CTAGCCTAGCTGATAA-1	GSE161529	Primary	0.0232973	2676	11203	0.238865	2676	0.022162	False	True	True	True	1	Invasion	Invasion	NMF1	Non_NMF4	0.182706	Unipotent	0.25068	0.145784	Differentiated
GSM4909285_CGATCGGGTAATTGGA-1	GSE161529	Primary	0.02886	4218	18815	0.224183	4218	0.0406642	False	True	True	True	8	Cell Cycle	Cell Cycle	NMF1	Non_NMF4	0.162521	Differentiated	0.204488	0.0675747	Differentiated
GSM4909285_TTCTCAACAAAGGAAG-1	GSE161529	Primary	0.0191127	4379	25899	0.16908	4379	0.0590009	False	True	True	True	8	Cell Cycle	Cell Cycle	NMF1	Non_NMF4	0.223919	Unipotent	0.315429	0.218332	Unipotent
GSM4909285_ATTTCTGCACTTACGA-1	GSE161529	Primary	0.0263158	5078	32490	0.156294	5078	0.0476903	False	True	True	True	8	Cell Cycle	Cell Cycle	NMF1	Non_NMF4	0.169737	Unipotent	0.214606	0.179721	Unipotent
GSM4909285_CTCTGGTAGCACGCCT-1	GSE161529	Primary	0.0241318	4690	33317	0.140769	4690	0.0569926	False	True	True	True	8	Cell Cycle	Cell Cycle	NMF1	Non_NMF4	0.168935	Unipotent	0.212063	0.0457955	Differentiated
GSM4909285_TGGGCGTCACAAGTAA-1	GSE161529	Primary	0.0191808	4031	23878	0.168816	4031	0.0273656	False	True	True	True	1	Invasion	Invasion	NMF1	Non_NMF4	0.197561	Unipotent	0.27962	0.535395	Multipotent
GSM4909285_GAGGTGATCGGCATCG-1	GSE161529	Primary	0.0255641	4185	21319	0.196304	4185	0.0276409	False	True	True	True	1	Invasion	Invasion	NMF1	Non_NMF4	0.179187	Unipotent	0.241004	0.177305	Unipotent
GSM4909285_AATCCAGTCGCACTCT-1	GSE161529	Primary	0.0251223	5276	39447	0.133749	5276	0.0825789	False	True	True	True	8	Cell Cycle	Cell Cycle	NMF1	Non_NMF4	0.117547	Differentiated	0.165183	0.176557	Unipotent
GSM4909285_CCCATACGTATAAACG-1	GSE161529	Primary	0.0329917	3899	18732	0.208146	3899	0.023075	False	True	True	True	1	Invasion	Invasion	NMF1	Non_NMF4	0.178504	Unipotent	0.239944	0.32758	Unipotent
GSM4909285_TGAAAGACAGTCTTCC-1	GSE161529	Primary	0.0248123	4941	32363	0.152674	4941	0.0402425	False	True	True	True	8	Cell Cycle	Cell Cycle	NMF1	Non_NMF4	0.170123	Unipotent	0.216248	0.123583	Differentiated
GSM4909285_GGAATAAAGATGCGAC-1	GSE161529	Primary	0.0169176	3863	18797	0.205512	3863	0.0378185	False	True	True	True	1	Invasion	Invasion	NMF1	Non_NMF4	0.177441	Unipotent	0.236784	0.0845229	Differentiated
GSM4909285_CATCCACGTCACCTAA-1	GSE161529	Primary	0.0354429	3818	20004	0.190862	3818	0.0141048	False	True	True	True	1	Invasion	Invasion	NMF1	Non_NMF4	0.146532	Differentiated	0.192711	0.204945	Unipotent
GSM4909285_TACGGGCGTCTGATTG-1	GSE161529	Primary	0.00657294	3740	16431	0.227619	3740	0.0428546	False	True	True	True	8	Cell Cycle	Cell Cycle	NMF1	Non_NMF4	0.114686	Differentiated	0.161034	0.123832	Differentiated
GSM4909285_TTATGCTGTCGCGGTT-1	GSE161529	Primary	0.0167881	3893	23052	0.168879	3893	0.019213	False	True	True	True	1	Invasion	Invasion	NMF1	Non_NMF4	0.169018	Unipotent	0.212417	0.161008	Differentiated
GSM4909285_AACTCCCGTAGCACGA-1	GSE161529	Primary	0.0240501	4453	29688	0.149993	4453	0.0520689	False	True	True	True	8	Cell Cycle	Cell Cycle	NMF1	Non_NMF4	0.202428	Unipotent	0.286718	0.234152	Unipotent
GSM4909285_GTACTCCGTGGTAACG-1	GSE161529	Primary	0.0218918	4746	39147	0.121235	4746	0.0180546	False	True	True	True	1	Invasion	Invasion	NMF1	Non_NMF4	0.121882	Differentiated	0.171646	0.120181	Differentiated
GSM4909285_CTCTAATGTACAGTGG-1	GSE161529	Primary	0.0257903	3592	13571	0.264682	3592	0.0520689	False	True	True	True	1	Invasion	Invasion	NMF1	Non_NMF4	0.176596	Unipotent	0.234753	0.113568	Differentiated
GSM4909285_GTACTTTCATCAGTCA-1	GSE161529	Primary	0.0233208	3784	18610	0.203332	3784	0.0482109	False	True	True	True	8	Cell Cycle	Cell Cycle	NMF1	Non_NMF4	0.178587	Unipotent	0.240103	0.156994	Differentiated
GSM4909285_GGATTACGTTTGCATG-1	GSE161529	Primary	0.0235642	4261	26693	0.15963	4261	0.0456779	False	True	True	True	8	Cell Cycle	Cell Cycle	NMF1	Non_NMF4	0.172475	Unipotent	0.222658	0.173636	Unipotent
GSM4909285_ACTGTCCGTCCTAGCG-1	GSE161529	Primary	0.0215262	3607	17049	0.211567	3607	0.0378185	False	True	True	True	8	Cell Cycle	Cell Cycle	NMF1	Non_NMF4	0.175205	Unipotent	0.231645	0.093907	Differentiated
GSM4909285_ATCTACTGTCGGCACT-1	GSE161529	Primary	0.0343601	4107	23341	0.175956	4107	0.0514937	False	True	True	True	8	Cell Cycle	Cell Cycle	NMF1	Non_NMF4	0.146162	Differentiated	0.192499	0.0935765	Differentiated
GSM4909285_CAAGATCCAATAGCAA-1	GSE161529	Primary	0.00280505	4232	30659	0.138035	4232	0.0321339	False	True	True	True	1	Invasion	Invasion	NMF1	Non_NMF4	0.17054	Unipotent	0.217325	0.181779	Unipotent
[truncated: 27,086 more rows]

## Sheet: Supplementary Table 9
term	gene
GSE148673_iCAFs	ANXA1
GSE148673_iCAFs	VIM
GSE148673_iCAFs	DPT
GSE148673_iCAFs	GPX4
GSE148673_iCAFs	TSC22D3
GSE148673_iCAFs	RPL14
[truncated: 2,558 more rows]

[truncated: 2 more sheets: Supplementary Table 10, Supplementary Table 11]
